# Supplementary material for: Combined genomic and phenomic analyses reveals multifunctionality of Paenibacillus polymyxa K16 for plant’s nutrition, growth and health
Source: Sci Rep. 2025 Sep 29;15:33487. doi: 10.1038/s41598-025-15862-4 (PMC12480460; doi:10.1038/s41598-025-15862-4)
Supplement: Supplementary file 1 — Supplementary Material 1 [file 41598_2025_15862_MOESM1_ESM.xlsx]

## Sheet: Supplementary Table S1
Supplementary Table S1: Average Nucleotide Identity (ANI) of P. polymyxa K16 strain with other Paenibacillus strains present in the GenomesDB
ANI BLAST * ANI MUMmer	Ppolymyxa_K16_Scaffold1.fasta	Paenibacillus peoriae HS311	Paenibacillus polymyxa E681	Paenibacillus polymyxa CFSAN034343	Paenibacillus polymyxa J	Paenibacillus polymyxa DSM 365	Paenibacillus polymyxa ATCC 842 [T]	Paenibacillus polymyxa DSM 36 [T]	Paenibacillus polymyxa ATCC 842 [T]	Paenibacillus polymyxa NCTC10343 [T]	Paenibacillus polymyxa NRRL B-30509	Paenibacillus sp. ICGEB2008	Paenibacillus polymyxa YUPP-8	Paenibacillus polymyxa EBL06	Paenibacillus polymyxa SQR-21 SQR21	Paenibacillus polymyxa CF05	Paenibacillus polymyxa Sb3-1	Paenibacillus polymyxa M1	Paenibacillus polymyxa ND24	Paenibacillus ottowii MS2379 [T]	Paenibacillus polymyxa SC2	Paenibacillus jamilae CN9	Paenibacillus terrae HPL-003	Paenibacillus sp. IHB B 3084	Paenibacillus terrae NRRL B-30644
Ppolymyxa_K16_Scaffold1.fasta	*	98.87	95.86	98.83	95.42	94.65	89.41	89.41	89.42	89.42	89.22	89.24	95.93	89.5	89.53	89.52	89.46	89.12	87.99	88.08	89.19	88	85.8	86.75	86.25
Paenibacillus peoriae HS311	99.03	*	95.76	98.75	95.26	94.59	89.32	89.33	89.34	89.34	88.93	89.2	95.84	89.3	89.43	89.38	89.41	89.08	87.89	88.01	89.09	87.91	85.91	86.74	86.46
Paenibacillus polymyxa E681	96.71	96.67	*	96.24	95.49	94.85	89.51	89.54	89.53	89.53	89.5	89.58	95.84	89.41	89.55	89.49	89.62	89.55	88.4	88.33	89.54	88.39	86.07	86.81	86.42
Paenibacillus polymyxa CFSAN034343	98.99	99.04	96.67	*	94.96	94.2	89.1	89.1	89.11	89.11	89.01	88.99	95.52	89.23	89.29	89.24	89.22	88.96	87.64	87.78	88.99	87.52	85.61	86.44	86.05
Paenibacillus polymyxa J	96.26	96.31	96	96.23	*	95.2	89.47	89.5	89.5	89.51	89.5	89.54	96.43	89.5	89.61	89.54	89.71	89.7	88.29	88.17	89.71	88.35	86.17	86.88	86.3
Paenibacillus polymyxa DSM 365	95.52	95.54	95.33	95.51	95.72	*	89.44	89.44	89.44	89.46	89.33	89.52	94.95	89.58	89.53	89.46	89.9	89.68	88.06	88.33	89.66	88.09	85.69	86.28	85.8
Paenibacillus polymyxa ATCC 842 [T]	90.16	90.17	90.01	90.15	90.09	90.29	*	99.98	99.99	99.99	97.9	98.03	89.4	98.36	98.3	98.26	94.58	94.31	91.65	91.63	94.33	91.41	84.27	84.73	84.4
Paenibacillus polymyxa DSM 36 [T]	90.17	90.25	90.06	90.15	90.16	90.28	99.98	*	100	100	97.89	98.03	89.3	98.37	98.33	98.27	94.6	94.34	91.74	91.71	94.37	91.52	84.45	84.89	84.55
Paenibacillus polymyxa ATCC 842 [T]	90.16	90.25	90.07	90.15	90.15	90.28	99.98	99.99	*	100	97.89	97.99	89.3	98.37	98.29	98.23	94.63	94.29	91.65	91.71	94.32	91.47	84.45	84.91	84.61
Paenibacillus polymyxa NCTC10343 [T]	90.16	90.26	90.07	90.16	90.17	90.28	99.98	99.99	99.99	*	97.87	98.02	89.38	98.34	98.32	98.26	94.68	94.36	91.68	91.7	94.4	91.44	84.44	84.9	84.55
Paenibacillus polymyxa NRRL B-30509	90.1	90.13	90.06	90.13	90.09	90.26	98.3	98.3	98.3	98.3	*	97.96	89.44	98	97.84	97.73	94.33	94.37	91.45	91.48	94.38	91.45	84.35	84.81	84.56
Paenibacillus sp. ICGEB2008	90.08	90.13	90.02	90.11	90.07	90.27	98.44	98.43	98.44	98.44	98.44	*	89.33	98.27	98.19	98.14	94.43	94.27	91.49	91.48	94.3	91.46	84.48	84.9	84.61
Paenibacillus polymyxa YUPP-8	96.49	96.49	96.23	96.48	96.89	95.56	90.21	90.21	90.21	90.21	90.21	90.19	*	89.4	89.4	89.46	89.56	89.52	88.13	88.11	89.53	88.03	85.91	86.93	86.45
Paenibacillus polymyxa EBL06	90.22	90.22	90.01	90.23	90.13	90.34	98.6	98.6	98.6	98.6	98.47	98.59	90.26	*	98.55	98.56	94.42	94.16	91.47	91.55	94.16	91.33	84.32	84.7	84.49
Paenibacillus polymyxa SQR-21 SQR21	90.22	90.28	90.1	90.23	90.18	90.3	98.49	98.47	98.48	98.48	98.36	98.49	90.23	98.81	*	99.57	94.47	94.18	91.5	91.64	94.2	91.48	84.48	84.88	84.61
Paenibacillus polymyxa CF05	90.23	90.32	90.09	90.24	90.17	90.31	98.51	98.5	98.5	98.5	98.37	98.49	90.26	98.89	99.68	*	94.4	94.22	91.57	91.64	94.24	91.5	84.65	84.81	84.78
Paenibacillus polymyxa Sb3-1	90.31	90.42	90.21	90.31	90.31	90.61	95.02	95.04	95.04	95.04	95.1	95	90.35	94.91	94.9	94.9	*	98.19	92.11	92.23	98.22	92.13	84.53	84.95	84.62
Paenibacillus polymyxa M1	90.2	90.28	90.19	90.21	90.34	90.51	94.92	94.93	94.93	94.94	95	94.89	90.33	94.8	94.81	94.84	98.68	*	92.13	92.11	99.61	92.28	84.65	85.04	84.59
Paenibacillus polymyxa ND24	89.22	89.23	89.24	89.2	89.25	89.32	92.44	92.44	92.44	92.44	92.48	92.43	89.33	92.44	92.41	92.41	92.98	92.93	*	98.15	92.66	98.63	84.25	84.34	84.21
Paenibacillus ottowii MS2379 [T]	89.31	89.34	89.23	89.28	89.23	89.45	92.51	92.51	92.51	92.51	92.51	92.46	89.34	92.52	92.51	92.5	92.99	92.92	98.46	*	92.53	98.03	84.07	84.1	84.01
Paenibacillus polymyxa SC2	90.21	90.28	90.19	90.22	90.33	90.5	94.92	94.93	94.94	94.94	95.01	94.91	90.33	94.8	94.82	94.84	98.69	99.88	92.94	92.94	*	92.31	84.71	85.09	84.66
Paenibacillus jamilae CN9	89.23	89.26	89.25	89.21	89.26	89.36	92.46	92.47	92.47	92.47	92.51	92.44	89.36	92.44	92.42	92.42	92.97	92.98	98.82	98.4	93	*	84.3	84.41	84.23
Paenibacillus terrae HPL-003	87.66	87.8	87.59	87.72	87.59	87.42	86.48	86.55	86.55	86.55	86.51	86.51	87.63	86.51	86.57	86.57	86.59	86.54	86.12	86.15	86.54	86.17	*	91.75	93.24
Paenibacillus sp. IHB B 3084	88.31	88.4	88.1	88.3	88.13	87.87	86.7	86.78	86.78	86.8	86.69	86.7	88.23	86.75	86.79	86.75	86.87	86.88	86.29	86.31	86.87	86.31	92.98	*	93.93
Paenibacillus terrae NRRL B-30644	87.96	88.08	87.73	88.02	87.73	87.57	86.54	86.54	86.54	86.54	86.6	86.57	87.91	86.57	86.58	86.64	86.53	86.59	86.18	86.17	86.55	86.21	94.46	94.9	*

## Sheet: Supplementary Table S2
Supplementary Table S2: Metadata annotation of the genomes of Paenibacillus strains present in the GenomesDB (see Supplementary Table S1)
	ANIb	Accession	Environment	EnvironmentII	Feature	Country	PMID	Type?
Paenibacillus peoriae HS311	98.87	PRJNA284101	Rhizosphere	Agricultura soil	PGP	Korea		no
Paenibacillus polymyxa CFSAN034343	98.83	PRJNA243331	Unknown	Agricultura soil	Unknown	Canada		no
Paenibacillus polymyxa YUPP-8	95.93	PRJNA294076	Cotton endophyte	Host associated	PGP	China		no
Paenibacillus polymyxa E681	95.86	PRJNA16065	Rhizosphere	Agricultura soil	PGP	Korea	20851896	no
Paenibacillus polymyxa J	95.42	PRJNA295948	Chili Endophyte	Host associated	Unknown	China		no
Paenibacillus polymyxa DSM 365	94.65	PRJNA245788	Unknown	Garden soil	Industrial	Germany	22989651	no
Paenibacillus polymyxa SQR-21 SQR21	89.53	PRJNA224951	Rhizosphere	Agricultura soil	PGP	China	24723719	no
Paenibacillus polymyxa CF05	89.52	PRJNA261104	interior of cryptomeria fortunei	Host associated	PGP	China	25883277	no
Paenibacillus polymyxa EBL06	89.5	PRJNA274878	Wheat Phyllosphere	Host associated	PGP	China	25953158	no
Paenibacillus polymyxa Sb3-1	89.46	PRJNA269241	Soil	Agricultura soil	Biocontrol	Egypt	25767224	no
Paenibacillus polymyxa ATCC 842 [T]	89.42	PRJNA416965		Soil	PGP	China	34413842	yes
Paenibacillus polymyxa NCTC10343 [T]	89.42	PRJEB6403						yes
Paenibacillus polymyxa ATCC 842 [T]	89.41	PRJNA67165	Unknown	Unknown	PGP	Korea	21742878	yes
Paenibacillus polymyxa DSM 36 [T]	89.41	PRJNA609344	Wasp honeycomb	Host associated	Unknown	Russia		yes
Paenibacillus sp. ICGEB2008	89.24	PRJNA174729	Insect gut	Host associated				no
Paenibacillus polymyxa NRRL B-30509	89.22	PRJNA267725	Poultry environment	Poultry environment		Russia	25908148	no
Paenibacillus polymyxa SC2	89.19	PRJNA52019	Rhizosphere	Agricultural soil	Unknown	China	21037012	no
Paenibacillus polymyxa M1	89.12	PRJEA68665	Rhizosphere	Agricultura soil	PGP	China	21952539	no
Paenibacillus ottowii MS2379 [T]	88.08	PRJNA551009	Industrial	Fermentator of cow manure	Industrial	USA		yes
Paenibacillus jamilae CN9	88	PRJNA308167	Unknown	Unknown	Unknown	Malaysia		no
Paenibacillus polymyxa ND24	87.99	PRJNA323402	Cow rumen	Host associated	cellulose degradation	India		no
Paenibacillus sp. IHB B 3084	86.75	PRJNA300823	Sediment	Lake sediment	Unknown	India		no
Paenibacillus terrae NRRL B-30644	86.25	PRJNA267726	Poultry environment	Poultry environment		Russia	25908148	no
Paenibacillus terrae HPL-003	85.8	PRJNA67295	Soil	soil in forest residue	Unknown	Korea	22328761	no

## Sheet: Supplementary Table S3
Supplementary Table S3: features connected to nitrogen metabolisms in RAST annotation of P. polymyxa K16 genome
N°	Start	Stop	Length (bp)	Function	Gene	Subsystem	KEGG	Feature ID	Source
1	2626034	2629708	3675	Respiratory nitrate reductase alpha chain (EC 1.7.99.4)	NarG	Denitrifying reductase gene clusters, Nitrate and nitrite ammonification	K00370	fig|1406.421.peg.2455	RAST
2	2629698	2631275	1578	Respiratory nitrate reductase beta chain (EC 1.7.99.4)	NarH	Denitrifying reductase gene clusters, Nitrate and nitrite ammonification	K00371	fig|1406.421.peg.2456	RAST
3	2631268	2631834	567	Respiratory nitrate reductase delta chain (EC 1.7.99.4)	NarJ	Denitrifying reductase gene clusters, Nitrate and nitrite ammonification	K00373	fig|1406.421.peg.2457	RAST
4	2631831	2632517	687	Respiratory nitrate reductase gamma chain (EC 1.7.99.4)	NarI	Denitrifying reductase gene clusters, Nitrate and nitrite ammonification	K00374	fig|1406.421.peg.2458	RAST
5	162933	162604	330	Nitrite reductase [NAD(P)H] small subunit (EC 1.7.1.4)	NiR1b	Nitrate and nitrite ammonification	NA	fig|1406.421.peg.161	RAST
6	165402	162973	2430	Nitrite reductase [NAD(P)H] large subunit (EC 1.7.1.4)	NiR1a	Nitrate and nitrite ammonification	K26139	fig|1406.421.peg.162	RAST
7	1151803	1150610	1194	Nitrite reductase probable [NAD(P)H] subunit (EC 1.7.1.4)	NiR2a	Nitrate and nitrite ammonification	K00529	fig|1406.421.peg.1090	RAST
8	3198176	3200404	2229	Nitrite reductase [NAD(P)H] large subunit (EC 1.7.1.4)	NiR1a	Nitrate and nitrite ammonification	K22567	fig|1406.421.peg.2995	RAST
9	3204940	3207372	2433	Nitrite reductase [NAD(P)H] large subunit (EC 1.7.1.4)	NiR1a	Nitrate and nitrite ammonification	K26139	fig|1406.421.peg.3001	RAST
10	3207385	3207714	330	Nitrite reductase [NAD(P)H] small subunit (EC 1.7.1.4)	Nir1b	Nitrate and nitrite ammonification	K26138	fig|1406.421.peg.3002	RAST
11	5690849	5690460	390	Nitrogenase FeMo-cofactor carrier protein NifX	NifX	none	K02596	fig|1406.421.peg.5348	RAST
12	5692153	5690846	1308	Nitrogenase FeMo-cofactor scaffold and assembly protein NifN	NifN	none	K02592	fig|1406.421.peg.5349	RAST
13	5693504	562143	1362	Nitrogenase FeMo-cofactor scaffold and assembly protein NifE	NifE	none	K02587	fig|1406.421.peg.5350	RAST
14	5695105	5693576	1530	Nitrogenase (molybdenum-iron) beta chain (EC 1.18.6.1)	NA	none	K02591	fig|1406.421.peg.5351	RAST
15	5696550	5695102	1449	Nitrogenase (molybdenum-iron) alpha chain (EC 1.18.6.1)	NA	none	K02586	fig|1406.421.peg.5352	RAST
16	5697505	5696639	867	Nitrogenase (molybdenum-iron) reductase and maturation protein NifH	NifH	none	K02588	fig|1406.421.peg.5353	RAST
17	5699011	5697512	1500	Nitrogenase FeMo-cofactor synthesis FeS core scaffold and assembly protein NifB	NifB	none	K02585	fig|1406.421.peg.5354	RAST
18	2635456	2636610	1155	Nitrate/nitrite transporter NarT	NarT	none	K02575	fig|1406.421.peg.2463	RAST
19	3197810	3196569	1242	Nitrate transporter NasA	NasA	none	K02575	fig|1406.421.peg.2994	RAST
20	3200491	3202671	2181	Assimilatory nitrate reductase large subunit (EC 1.7.99.4)	NA	NA	K00372	fig|1406.421.peg.2996	RAST
21	4825447	4824044	1404	Ammonium transporter	NA	Ammonia assimilation	K03320	fig|1406.421.peg.4524	RAST

## Sheet: Supplementary Table S4
Supplementary Table S4: features connected to phosphorous metabolisms in RAST annotation of P. polymyxa K16 genome
N°	Start	Stop	Length (bp)	Function	Gene	Subsystem or type	KEGG	Feature ID	Source	Function
1	14116	14772	657	Alkaline phosphatase like protein	NA	Phosphate metabolism	NA	fig|1406.421.peg.14	RAST	\
2	472375	471440	936	Manganese-dependent inorganic pyrophosphatase (EC 3.6.1.1)	NA	Phosphate metabolism	K15986	fig|1406.421.peg.452	RAST	\
3	699425	698772	654	Inorganic pyrophospatase PpaX (EC 3.1.3.18)	PpaX	Phosphate metabolism	K06019	fig|1406.421.peg.659	RAST	\
4	2910134	2911465	1332	Predicted ATPase related to phosphate starvation-inducible protein PhoH	PhaH	Phosphate metabolism	K07175	fig|1406.421.peg.2725	RAST	\
5	3507825	3509441	1617	Alkaline phosphatase (EC 3.1.3.1)	PhoA	Phosphate metabolism	K01077	fig|1406.421.peg.3316	RAST	\
6	5205788	5206393	606	Alkaline phosphatase like protein	NA	Phosphate metabolism	K03975	fig|1406.421.peg.4919	RAST	\
7	5208154	5206841	1314	Alkaline phosphatase (EC 3.1.3.1)	PhoA	Phosphate metabolism	K01077	fig|1406.421.peg.4920	RAST	\
8	5924051	5923062	990	Probable low-affinity inorganic phosphate transporter	pit	Phosphate metabolism	K03306	fig|1406.421.peg.5558	RAST	\
9	5924680	5924066	615	Phosphate transport regulator (distant homolog of PhoU)	NA	Phosphate metabolism	K07220	fig|1406.421.peg.5559	RAST	\
10	2073522	2071987	1536	Exopolyphosphatase (EC 3.6.1.11)	ppx	Phosphate metabolism, Polyphosphate	K01524	fig|1406.421.peg.1942	RAST	\
11	1001478	1001816	339	Protein PhnA	phnA	None	K06193	fig|1406.421.peg.945	Liang et al. 2020	ORGANIC P MINERALIZATION
12	3547014	3547475	462	GCN5-related N-acetyltransferase	phnO	None	K09994	fig|1406.421.peg.3348	Liang et al. 2020	ORGANIC P MINERALIZATION
13	5288576	5287806	771	Metal-dependent hydrolases of the beta-lactamase superfamily I; PhnP protein	phnP	Beta-lactamase	K06167	fig|1406.421.peg.4990	Liang et al. 2020	ORGANIC P MINERALIZATION
14	1025616	1026728	1113	2-aminoethylphosphonate:pyruvate aminotransferase (EC 2.6.1.37)	phnW	Phosphoenolpyruvate phosphomutase	K03430	fig|1406.421.peg.972	Liang et al. 2020	ORGANIC P MINERALIZATION
15	344677	343841	837	Hypotetical protein	phnX	None	K05306	fig|1406.421.peg.330	Liang et al. 2020	ORGANIC P MINERALIZATION
16	628579	629976	1398	3-phytase (EC 3.1.3.8)	phy	None	K01083	fig|1406.421.peg.591	Liang et al. 2020	ORGANIC P MINERALIZATION
17	4853171	4852401	771	Glycerophosphoryl diester phosphodiesterase (EC 3.1.4.46)	ugpQ	CBSS-176299.4.peg.1996A; <br>Glycerol and Glycerol-3-phosphate Uptake and Utilization	K01126	fig|1406.421.peg.4555	Liang et al. 2020	ORGANIC P MINERALIZATION
18	486221	485475	747	Glycerophosphoryl diester phosphodiesterase (EC 3.1.4.46)	ugpQ	CBSS-176299.4.peg.1996A; <br>Glycerol and Glycerol-3-phosphate Uptake and Utilization	K01126	fig|1406.421.peg.462	Liang et al. 2020	ORGANIC P MINERALIZATION
19	1817656	1816886	771	ABC transporter, ATP-binding protein (cluster 12, methionine/phosphonates)	phnC	None	K02041	fig|1406.421.peg.1688	Liang et al. 2020	P TRANSPORT
20	1818758	1817790	969	ABC transporter, substrate-binding protein (cluster 12, methionine/phosphonates)	phnD	None	K02044	fig|1406.421.peg.1689	Liang et al. 2020	P TRANSPORT
21	1816038	1815241	798	ABC transporter, permease protein (cluster 12, methionine/phosphonates)	phnE	None	K02042	fig|1406.421.peg.1686	Liang et al. 2020	P TRANSPORT
22	1816889	1816035	855	ABC transporter, permease protein (cluster 12, methionine/phosphonates)	phnE	None	K02042	fig|1406.421.peg.1687	Liang et al. 2020	P TRANSPORT
23	4966052	4965156	897	Phosphate ABC transporter, permease protein PstA (TC 3.A.1.7.1)	pstA	None	K02038	fig|1406.421.peg.4668	Liang et al. 2020	P TRANSPORT
24	4950663	4949905	759	Phosphate ABC transporter, ATP-binding protein PstB (TC 3.A.1.7.1)	pstB	None	K02036	fig|1406.421.peg.4653	Liang et al. 2020	P TRANSPORT
25	4965138	4964296	843	Phosphate ABC transporter, ATP-binding protein PstB (TC 3.A.1.7.1)	pstB	None	K02036	fig|1406.421.peg.4667	Liang et al. 2020	P TRANSPORT
26	4966984	4966052	933	Phosphate ABC transporter, permease protein PstC (TC 3.A.1.7.1)	pstC	None	K02037	fig|1406.421.peg.4669	Liang et al. 2020	P TRANSPORT
27	4968014	4967091	924	Phosphate ABC transporter, substrate-binding protein PstS (TC 3.A.1.7.1)	pstS	None	K02040	fig|1406.421.peg.4670	Liang et al. 2020	P TRANSPORT
28	5651821	5650367	1455	putative periplasmic phosphate-binding protein	pstS	None	K02040	fig|1406.421.peg.5313	Liang et al. 2020	P TRANSPORT
29	296375	295494	882	Multiple sugar ABC transporter, permease protein MsmF	ugpA	None	K05814	fig|1406.421.peg.284	Liang et al. 2020	P TRANSPORT
30	5371167	5370178	990	Glycerol-3-phosphate ABC transporter, permease protein UgpA (TC 3.A.1.1.3)	ugpA	Glycerol and Glycerol-3-phosphate Uptake and Utilization	K05814	fig|1406.421.peg.5067	Liang et al. 2020	P TRANSPORT
31	5369235	5367871	1365	Glycerol-3-phosphate ABC transporter, substrate-binding protein UgpB	ugpB	None	K05813	fig|1406.421.peg.5065	Liang et al. 2020	P TRANSPORT
32	5370181	5369360	822	ABC transporter, permease protein 2 (cluster 1, maltose/g3p/polyamine/iron)	ugpE	None	K05815	fig|1406.421.peg.5066	Liang et al. 2020	P TRANSPORT
33	5924051	5923062	990	Probable low-affinity inorganic phosphate transporter	pit	Phosphate metabolism	K03306	fig|1406.421.peg.5558	Liang et al. 2020	P TRANSPORT
34	229997	229299	699	Phosphate regulon transcriptional regulatory protein PhoB (SphR)	phoB	High affinity phosphate transporter and control of PHO regulon; <br>PhoR-PhoB two-component regulatory system; <br>Phosphate metabolism	K07657	fig|1406.421.peg.215	Liang et al. 2020	P REGULATION
35	3760807	3761481	675	Two-component system response regulator QseB	phoB	None	K07657	fig|1406.421.peg.3572	Liang et al. 2020	P REGULATION
36	4954737	4952935	1803	Phosphate regulon sensor protein PhoR (SphS) (EC 2.7.13.3)	phoR	High affinity phosphate transporter and control of PHO regulon; <br>PhoR-PhoB two-component regulatory system; <br>Phosphate metabolism	K07636	fig|1406.421.peg.4656	Liang et al. 2020	P REGULATION
37	4949865	4949206	660	Phosphate transport system regulatory protein PhoU	phoU	High affinity phosphate transporter and control of PHO regulon; <br>PhoR-PhoB two-component regulatory system; <br>Phosphate metabolism	K02039	fig|1406.421.peg.4652	Liang et al. 2020	P REGULATION

## Sheet: Supplementary Table S5
Supplementary Table S5: features connected to iron acquisition and regulation found in the genome of P. polymyxa K16 with FeGenie
N°	category	genome/assembly	orf	HMM	bitscore	bitscore_cutoff	clusterID	heme_c_binding_motifs	heme_b_binding_motifs	hematite_binding_motifs	protein_sequence
1	iron_aquisition-heme_oxygenase	Ppolymyxa_K16_Scaffold1.fasta	Paenibacillus_1678	IsdG-family-heme-oxygenase	157.1	101.8	31	0	0	0	MVIVTNTSKITPGNAHLLIERFNKEGKVEKMEGFLGLEVLLTENTKDYEEVTISTRWKEKENFQGWTKSEAFRESHSHRQIPDYIIENKITFYEVKIVRHPIANSDSSLASDSEAV*
2	iron_aquisition-heme_transport	Ppolymyxa_K16_Scaffold1.fasta	Paenibacillus_1682	NEAT-family-subtrate-binding-protein	128.6	33	31	0	0	0	MKKGYSAIIAVFLLVSVLSFWPTSSSVVAAAASPKLADGTYTLKYNILKAENDSVSMANDYFEKPAKLYVKKGQMTMQIKLNHSEWTTGFKVDYKGKIIDTKVIHKDAKTDTRIVQFPITSVNSPLISKIHVTVPAYNYDHDYTIRFAFDSKSVKKIAAVQSAKSTKSSKK*
3	iron_aquisition-heme_transport	Ppolymyxa_K16_Scaffold1.fasta	Paenibacillus_1683	NEAT-family-subtrate-binding-protein	126.4	33	31	0	0	0	MNMVMNRFEQFSFKKVFVALIMTALVFALVAPFSAKAAAADGTYNVDYTVLKDQTNETSRLDSYLTKPAQVTVANGKNVVRLTVKSSNLITTFKVEQNGVLQDATVVSTDTASNTRVVEFEVADLNAKVNAYAEITIPVIGYTGKYDVQLQFDEI*
4	iron_aquisition-heme_transport	Ppolymyxa_K16_Scaffold1.fasta	Paenibacillus_1684	NEAT-family-subtrate-binding-protein	121.8	33	31	0	0	0	MNMIMNRMEKLSLKKVMLTVLMAALVFVVLAPFSANKANAALPNGTYQLPYTVYKDGTTQPSYMDTNGYVKKPATLIVTNGQYKVRVAITKSAWVTEFKTQQSGQYVNATVVSTSGDTRIVEFPVTSPSQKLNVKLHVSVPAEYTGGIPYDHDYVVQFQFDDSDI*
5	iron_aquisition-heme_transport	Ppolymyxa_K16_Scaffold1.fasta	Paenibacillus_1685	NEAT-family-subtrate-binding-protein	851.5	33	31	0	0	0	MKSRFNKFITTFAAVLMLFSLFSPYVGATPEDESTSSNLPDLSTTVTSATYATYEIPVEVPSTYAEPTNAVTTTDATYADGEYLIDYKPLRKTVSGSTRDSSFKTNYTYPGDLIIKDGKYHFSFKFVESQGLSKFLVEQNGETVPAKIEVDSGKTSGTVSFDVYDFHQNVNTEFGFNSSSPWYVDTDPDRSVKEWIEFDPSSLRLKNSTENPTVPPVTPPVTPPNTGEKLADLDFTLLKDESNEKSMMDGYTEKPGSLIERGGKRYVQFTLKNSKQIDGFKVEQNGVLTDTSVVSEDQTANTRMIEFEVKDLPAKLNAWVSINWPELGYVNTYNVDLQLASVPVPSDLADGTYSINFNALHATKDQSSAMAQYLLSPATLTVSKGQKEVSFTIKDSTTV…
6	iron_aquisition-heme_transport	Ppolymyxa_K16_Scaffold1.fasta	Paenibacillus_3846	HmuV-family-ATP-binding-protein	236.9	220	67	0	0	0	MNIEVECVTFSIHDKRLIDGICLQVKAGELVGLIGPNGSGKSTLLKNMYRVLKPDSGLVTLDGQDMLRMKYKETARQMAVVSQDAPQTFDFSVRDIVLMGRHPHKKLLEADTVVDHELVEQALERVGMDAQADQGFATLSGGEKQRVLIARALAGQARFLVLDEPTNHLDIRYQLQILDLVKTLRITTIAALHDLNLAAFYCDRMYVLKEGKVVASGITEDVLQPDLLWSVFGVETEICIHPKTGKPNITFLPDSLRRGGYP*
7	iron_aquisition-iron_transport	Ppolymyxa_K16_Scaffold1.fasta	Paenibacillus_637	FbpB-FutB-family-iron-permease	172.3	118	12	0	0	0	MGGLSVKHIRAWCLTLALIALLFLIVMPLLQIFIQSVYVDEKFQWDAPFRTLAASPFAGVLFSSIWLGICVIAGTTVLALPLAWIMSNTRLAHWRWLDVVLLIPFMTPPYIGSMGWILFMQKNGYLEQLFPDLHFLTPSFFSLGGMVMIMSLHLFPFLYLLLRGALVRIGGSLEEAGAVMGGGFLYRFRRIILPLLLSAYGMGALLIFVKTIAEFGTPATFGRRIGYEVMTSEIHKYISSWPIDFGKATSMASVLLTACLLMWYAQSVINRKFTYRLVGGKGSRPSRLRISGWTTGLSVAYILLLLIASIGIPYFSILSASTMKLRGIGLAWDNLTLDSYKELLSWGSESMEALLNSVFLSLGASTLAVVLGTWFALVIGGSRTRIQRTVDAFSLLPNT…
8	iron_aquisition-iron_transport	Ppolymyxa_K16_Scaffold1.fasta	Paenibacillus_638	FbpA-family-iron-binding-protein	96.7	62	12	0	0	1	MMNRHVFRTGWKKGTMLALTLTFGLAVAGCGTATPSKDGAPANGSAGQAEAASTDQKLVVYSAGPDGLAKKLVAGYEAQSGVKVELFQGTTGKILARMEAEKTNPVADVVVLASLPSVQGLKKEGITLPYPDAKNADKLNPDWSDKEGNYFSTSASALGIAYNTKLVKTPPTSWADLAKPEYKDQVNIPDPSLSGSALDFMTGYLSAKGDGGWTLFEQYKANGVAMAGANQEALDPVITGAKGIVVAAVDYMTYKAKAKGEPIDIVYPTEGTVISPRPAAILKSTQHEQNAKAFIDYLLSDEAQKLVADASLLPGRTDIKADKRANLDEIPLLKTNWEWMGEHGSDVTEKFTQMFK*
9	iron_aquisition-iron_transport	Ppolymyxa_K16_Scaffold1.fasta	Paenibacillus_639	FbpC-family-ATPase	319.5	300	12	0	0	0	MNQDLYIHGLSKTFSQITALHETNLVVRRGKFTTLLGPSGCGKTTLLRLIAGLEIPDTGTITMGEEILFSAERKKDIPAHLRHFGMVFQDFALWPHMTVFENVAFGLRAGKRGKGFASARDKELRTVVLEALDMVRLSGMEDRYPHQLSGGQQQRVAFARAVAIRPRLVLFDEPLSALDAVLREEMRIEMLSLVRDLGLTALYVTHDQIEAMSMSDEVVVMKSGHILQTGTPEVIYGCPAHPEVARFIGKSNWLGSERALFRPEHVRWEQEQADQHAFTVEILHVSYVGDRYEIRILAENGEQWTAYHSIRLPIGQQMHIWVSPQHIHQLEA*
10	iron_aquisition-iron_transport	Ppolymyxa_K16_Scaffold1.fasta	Paenibacillus_1666	FeoB-family-iron-transporter	188.8	28	30	0	0	0	MDMIALFGNPNTGKTSLFNKLTRTYAEVGNWSGVTVEKKTGILRDKSAVLVDLPGAYSLLPLSLDEGVATRYLLEEPPTALINIVDASQLQRNLYLTVQLLEYGRPLVLGLNMTDVADATGLRVNKELLADQLNVPIIPMVARTGSGSKQMLASLREVRRTSNAFQLDYGPAVEAAITDICDLLPNAPVPQLRWAALQCLEGNPVVMEWMTNEVQREQVTVRIHRCEEELLGEGHAITPAQHIRSVRTAWIADLCTKALDTSKLRPHSLTDRLDALLTHRYLGIPIFLLLMYATFKFTFDWAGTILSDMLDGFFSGTLSTWISELLVHLNASAFTQSLVVDGIVAGVGGVLVFLPQIAILFLIISVIEDSGYMARVTILMDRLMQSVGLNGKSFIPFII…
11	iron_aquisition-iron_transport	Ppolymyxa_K16_Scaffold1.fasta	Paenibacillus_1667	FeoA-family-iron-transporter	37.4	21	30	0	0	0	MVLASEVNDIDSHSRSERLSTMPECISLLRTPLGQTVRLQSLAPLHPSLRRRLTDMGINEGSIIRLKKISLLGGPIVIECNGQLVGLRQNQVKQLEVVPTWT*
12	iron_aquisition-iron_transport	Ppolymyxa_K16_Scaffold1.fasta	Paenibacillus_1691	FeoE-family-iron-efflux	85.8	20	31	0	0	0	MVNVYEEIRKGERGAWVSIAAYLLLSAFKLISGYIFASSALRADGFNNVTDIVVSVAVLVGLRISQKPPDSDHAYGHFRAETIAALLASFIMAVVGLQVLIDGIGSIFKGGKQIPDITSAGVAVICAVIMLGVYLYNNRLARQINNKALLAAAKDNLSDALVSVGAAVGIIGAQFGLPWLDTVAAIAVGFIICKTAWDIFKDSTHSLTDGFDEQELSDLRSTIACIPGVEGIRDVKARVHGNHALVDVVIEVNPQLSLIEGHRISDRIEERLQEVHNTMHVHVHVEPKL*
13	iron_aquisition-iron_transport	Ppolymyxa_K16_Scaffold1.fasta	Paenibacillus_1947	EfeU-family-iron-perease	76.9	24.9	37	0	0	0	MNRCNKGLGWVFVLVAALLLTVTPFMSGSGSVAFAQTDAKAVTNDQLMPVVGGALVEAGQAQWTEASKDLKEFRTLWEAAKTNGGDSTHIAAVDQALTDAEQTLASGGGEPAKAALSVLARSVNEYVTAAEGDKPAPAGAKAAEKLLPMAKGSLAAMQKGDWAAARVDYDRIVKAWYQVETPIRLDNFPVYSSLETKISLIRISMQAEPIRQEQALKEMQELTTLLSDYSQGKSVNTGQGTNAGNTATGTANGSAASLTDAVTLLESARQDAVANQSEQAADKVVQFIALWPSVEGHVQISDPTSYTAIENEMTETSGYLLSSPPNTDKAIQTLDQMLDRLRPLTEERSYTAWDAALILLREGLEAILVLAALLAYAKKSGEAVAGRWIWAGAGTGLVL…
14	iron_aquisition-iron_transport	Ppolymyxa_K16_Scaffold1.fasta	Paenibacillus_1948	EfeB-family peroxidase	311.2	185.4	37	0	0	0	MKGFKRQKGQEKPQYAESHNEQADLVKKDAKLVEDESSGKSKSVSRRDLLKLAGVGGLGLLLGGGGVGAVLSAGQRLESMMTDADTKDVIPFYGKHQAGIVTPAQDFICFAAFDLTTSDKEQMRSLFKAWTEASATMTSGVLLGNDNENLNLPPSDTGEAAGLSPSRTTITFGVGPSFFDGRYGLAGLKPAEFRELPRFQGDALEEQWCGGDIGVQVCANDLQVAFHALRNLARIARGTAVLRWTQEGFQRTAQADPAGSTPRNLLGFKDGTGNPDTSKADEMNRLVWTQTSDGPAWMGDGSYMAVRRVRMRVEVWDRSTLGDQEDTFGRHRSSGAPLGKVKEFDKLDLAAKNPEGKPVTPPTSHVALAHGDGSINILRRSYSYSSGLDKQTGQLDAGL…
15	iron_aquisition-iron_transport	Ppolymyxa_K16_Scaffold1.fasta	Paenibacillus_1949	EfeO-family-iron-uptake	238.5	31.7	37	0	0	0	MVQGQFGQKGCSLIMKLRYAVPAGVLVSSILFAGCGQTGTATQQPAATTKDAGATTQTTTPAASAPNFDQAVTAYRTYAIEQCDTFVKKTEEFTNAVKAGELDKAKALYAPARMYYERIEPIAEALGDLDPNIDARDGDVDAADWRGFHRIEKTLWEENTTKGMDEFSDRLLSDAKLLRAKVETVNIDASLMVTGAVELLNEVSTSKVTGEEERYSHTDLYDFAANVEGAQKIYDILKTDLNQKDAALEKQIGERFAALQQELAPFKDGEGYVSYTKLKPEEVKKLSQNLDALAEPLSQMGKLLGV*
16	iron_aquisition-iron_transport	Ppolymyxa_K16_Scaffold1.fasta	Paenibacillus_3842	YfeA-family-iron-binding-proteins	125.8	46.6	67	0	0	0	MNTWFKKSFVLSAGLALILSGCGAKSDNTATNASQTEPNAAQTADKLNVVTTFYPMYEFTKQVAGDHANVTALIPAGAEPHDWEPSAKDMAQVKDADVFVYNGIVEGWAEQALSSASNDKRVVVEASKGLNLMEGTAEEEEGEEAHAKEGHDHDHVLDPHVWLNPVLAQKEVESIEAGLVAADPANKADYEKNADAYIAKLKELDNEFKTGLKDVKRKDFITQHAAFGYLAKQYGLTQVPIAGLSPEQEPTPDKLAGIIKFAKENNVKTIFFETLVDPKVAETVATEIGSKTDVLNPLEGLTDEDKQKNLDYLGVMKNNLEALKKALNE*
17	iron_aquisition-iron_transport	Ppolymyxa_K16_Scaffold1.fasta	Paenibacillus_3844	YfeB-family-membrane-proteins	124.2	50.9	67	0	0	0	MMIAQMAPGFLKEKEICVMLLASLEQVTFGYGDVPNLVDANVEIFSGEFVAITGPNGASKSTMLKLLLGLLQPWKGKVFMSNRTGEGKKLVVGFVSQQIAAFNGGFPSTILEFVRSGRYTHGSWLRRMRPEDHDLTEQALRQVGMWDLRHRKIGELSGGQKQRICVARALAQESDLLILDEPTTGMDQESRHHFYDLMNQQVKEYGRTVVMVTHGLSEVQHYLDRIIELERKEDGGWKCCTTTSCSGHFVPVG*
18	iron_aquisition-iron_transport	Ppolymyxa_K16_Scaffold1.fasta	Paenibacillus_3881	FeoE-family-iron-efflux	43.3	20	68	0	0	0	MEVKQREDSFWSMVKKGNKSSGSAALGNTGIALIKGIAFALTGSGSMFATMMHSIADAVNQMFVFAGSVLAEKKPTKRFPTGFGRVINLFCMVAVIVVTIMAYETALEGIHLLQHPAESTHGFWINVVVLILSLVVDGFVWSKAMKEVLHESRVEAKGLSIFTTAFRHVGRAAPPTRLVFYEDLVATTGGVLALLAVVVTSLTDFKLLDGISSILIGCLMVGVAFRVGYDNMVGLIGVSAPPDIEERVASIILADTHVTDIYQMRILQEGRYYHVEGLIELTPGMTLADADDIKFRVEDALLRDPNISDAALGILEDDGIRKWKQEKPTV*
19	iron_aquisition-iron_transport	Ppolymyxa_K16_Scaffold1.fasta	Paenibacillus_3883	YfeB-family-membrane-proteins	60.7	50.9	68	0	0	0	MAEPLLEIDRLKTYFPVKSGFMNRTSGHVRAVDDISFTIRQGETFGLVGESGSGKSTVGRTIVRLTDKTDGTVKYKGVDLHSLSAKGMQELRPKIQLIFQDPYSSLNPRVRIGDAIGEALLDHGIATKEEVRQIVLDVLKLCGLSEYHIDRFPHEFSGGQRQRIGIARALALQPDLIIADEPVSALDVSIQAQIINLFAKLQAERGLTYLFISHDLSVVEHLCSRIGVMYLGSMVETASRDELFGNPLHPYTKALLSAVPIPVPKLKRERILLKGDIPSPVNPPSGCKFHTRCPFAIDRCSKEIPLYREARPDHWVACHLAE*
20	iron_aquisition-iron_transport	Ppolymyxa_K16_Scaffold1.fasta	Paenibacillus_3884	YfeB-family-membrane-proteins	64.2	50.9	68	0	0	0	MDNLLSIEHLSTHFYTEEGTVKAVDDISFRVKPGETVCIVGESGCGKSITAMSIMGLIQSPGGKVAGGSIRFEETDLLELSRNEMRTIRGHEISMIFQEPMSSLNPVMTIGEQLSEPLIEHLKMGRKEARKRALELIEQVGISRPEQILKSYPHELSGGMLQRIMIAIAVSCGPKLLIADEPTTALDVTIQAQILDMLREFKAQSNMSLMLITHDLGVVAEMADYVIVMYAGKIVEEGEVVQLFNHPKHPYTQGLLKSKPVLNQRQEELYSIPGQVPNPLELTTSCYFHDRCGHCMDICRVKEPTLKEVSAQQKASCWLYEEAVVHG*
21	iron_aquisition-iron_transport	Ppolymyxa_K16_Scaffold1.fasta	Paenibacillus_4747	YfeB-family-membrane-proteins	210.4	50.9	76	0	0	0	MGHSPLVVRDLSVAYQKKPVLFDVSFEVPEGKLIGIIGPNGAGKSTLIKAALGLIPKLRGEVLVYGKPYKQQLLKVGYVPQRESVDWDFPTNALDVVMMGRYGRLGWFKRPGAADRQAAMESLDKVGMSKYADRQISQLSGGQQQRVFLARALAQDAQLYFMDEPFVGVDAATEKAIISLLNDLKQQGKTVLVVHHDLSTVTDYFDQVMLLNGHLMAFGETTDIFTEENLQRTYGGRLSILKTGPDSGTILGVR*
22	iron_aquisition-iron_transport	Ppolymyxa_K16_Scaffold1.fasta	Paenibacillus_4748	YfeA-family-iron-binding-proteins	147	46.6	76	0	0	0	MNKQFKKALPRWVTTVGVLSLALVLATACTDAKKKEQGTAREAGQKIKATATIGMISDIVGKVGGDHVEVTGIMKSGVDPHLYKASQGDMRKLDQADVIFYNGLHLEGKMQDILEKISKQKPVISVSKNIAQDHLRAGSPEMGSEHDPHIWFNVQNWMSAVETVRDELSALDAVHAEEYKANAESYLTELRELDDYTREQIASIPEAQRVLVTAHDAFGYFGDAYHIQVRGLQGMSTESEAGSQDVTKLRDYLVEHKIKAIFVESSVPRKAIDAVIQGAAQQGHIIKVGGELYSDAMGEEGTEDGTYIGMVKHNVNTIVKALK*
23	iron_aquisition-iron_transport	Ppolymyxa_K16_Scaffold1.fasta	Paenibacillus_4753	Nramp-family-protein	739.8	25	76	0	0	0	MKNTKGNFAEIASLSEVNRSLSVPKDGTWFRKFLAFAGPGYMVAVGYMDPGNWATDIAGGSKFGYTLLSVILISNLMAILLQALSGKLGIATGKDLAQMCRDAYSRPVAIGLWLLCEIAIAAMDLAEVIGSAIALKLLFGLPLLYGVIITAFDVMLILLLQNKGFRALETLVIVLMATIAGCFGINLLLAQPEWGGVLGGFVPDSQILTNPSMLYIAIGIMGATVMPHNLYLHSSIVQTRKFEQTSAGKREAITFATWDSSIALMFALFINAAILIVAAAVFHTAGRTDVAEISDAYYLLSPLLGTTLASILFGVALLASGQNSTVTGTLAGQIVMEGFLNLRLSPWLRRLVTRLIAIIPAVIVTAIAGEKGAEELLVLSQVILSIQLPFAIIPLLLFT…
24	iron_aquisition-siderophore_synthesis	Ppolymyxa_K16_Scaffold1.fasta	Paenibacillus_3537	PchC-family-siderophore-synthesis	116.7	64	57	0	0	0	MDKIKLFCLPYAGGSAAVYKYWEQYLHDRIELFPIELAGRGSRIGEPFYGSVEEALEDIHRIIISNLEEQPYALFGHSMGSVLVYELAYRIKELGHPYPVHMFISGRYPPGFVSKKKVLYDLPDKEFVDEVFKLGGTPKEVLKSNELMELFLPILREDFRITDTYRHIEKNAKLDCDISVLWGKREKGATIFDVAKWHDYTSKSCKIHMFDGDHFFIHDYKKDVAAIINSSLIDFADNGM*
25	iron_aquisition-siderophore_synthesis	Ppolymyxa_K16_Scaffold1.fasta	Paenibacillus_3538	VabF-family-siderophore-synthesis	3431.5	430	57	0	0	0	MSDLKKQNIKDMYRLTPMQQGILYHYMMDKNSDAYFEQISLSIKGILDIDCVEKSVNIIIEKYDALRTIFLYENVAKPLQVVMKERKLSVSYEDITSLAEELRDRYIEEYRVKDRKKGFDLSRDILTRLSVIKTGYQSYNMVWSFHHIIIDGWSLANIFREFMENYEALMNSREPESGKVYPYSRYIKWLEGRNQNEAADYWETYLKGYEHQTVLPQNGRSASDDFRIEETEFKISEQITSDLEKFAAKNNTTMSTIIKTIWGILLQRYNNTDDVVFGEVVSGRPHEIQGIESMVGLFINTVAVRVSCDEDKTFTELIKEMQQSVLESDRYSFYPLADVQSKTCLKDALIHHVMAFENYPMDEAVNASSSNGILNVVGMEIFEQTNYDFGILVDGGKEL…
26	iron_aquisition-siderophore_synthesis	Ppolymyxa_K16_Scaffold1.fasta	Paenibacillus_3539	VabF-family-siderophore-synthesis	1816.1	272	57	0	0	0	MELVPIGKPIDNIKLYVVSKEKGLQPIGVAGELCIAGDGLARGYLNRPELTEEKFAANPFAPGERMYRTGDLARWLPDGNLEYLGRIDHQVKIRGYRIELGEIENRLLKHETIKEAVVLDKEGADGNKYLCAYVVPDQEITVQGMREHLSKELPDYMIPSYFMQMEKLPLTPNGKIDRKALPEPDGSMSTGTEYVAPRNEVEEKLVEIWQEVLGAKQVGIRDNFFKIGGDSIRAISLVSTICKKLDINIQIRDIYMNPDIERLSAFLKVKDTEAFNSKMGKAREELELFKQRILMNETLSEKLPSDMEDIYPMSHIELGMIYHSKKDYENAVYHDQFAFHLNDKDFDFPAFKEAMLLMTSKHDILRTVFNLEDFETPVQIVYKGSSLDIEQIDIMNFSR…
27	iron_aquisition-siderophore_synthesis	Ppolymyxa_K16_Scaffold1.fasta	Paenibacillus_3540	VabF-family-siderophore-synthesis	1904.1	272	57	0	0	0	MVIVRQKTADGGAIKVIVKQRQSRTLFRIIRSTRDFWLAFFLRRHMMVPDQEITVQGMREHLSKELPDYMIPSYFVRMEKLPLTPNGKIDRKALPVLDSNVNTGVEYVVPSGEIEEKLALLWRDILGIEKVGRNDNFFMLGGHSLKATSLVARIHKEFNIDIPLKEIFKTPTILEIARYIKDSKESLYQSIQPAGEMEYYPMSSAQRRLYILNQLEGAGTAYNMPGIMLLEGSIDTARFQEVFRQLVKRHETLRTSFHMIDGNPVQKVHDHVEFSVMYFETNEEKAAEYAGEFARPFDLGKAPLLRVELVKTGEDRHLMMFDMHHIISDGVSMDILIREFMDLYEGNNPPALRIQYKDYAVWQNKLFDEGGISSQEEYWLQAFQGEIPVLNMPLDYPRP…
28	iron_aquisition-siderophore_synthesis	Ppolymyxa_K16_Scaffold1.fasta	Paenibacillus_3795	VabF-family-siderophore-synthesis	3856.3	272	66	0	0	0	MKALFEKEKNYWSHKLESEDHIICLPYTNHVSRSTTVTSLNSHTYTLTFPTEISQRISSITGGAPWAVFMVLLAGVESLLHKYTGEERVLLGIPVAKSGNGATKPINHLLLLKNTLDSSTTFKALLSQIKTSVGEAIEHQNIPFWNYSELLDIQRNEDEKPLIHTTVSLQNIHISDFLNHVQSELDFQFQWEHEAVSLNVKYSSDRYSETTIEHFVEQLLRLYTIVLQQPELAISTAQVLSEQEVEQLVHTFNDTNVDYPCHASIHELFVKQAKQAPQQVAVVCGQDSLTYAELNEKANRLAHSLRKQGIRTEQTVGIVAERSIEMIVGMLGILKAGGAYVPIDSDYPDERIRYLLQDSGADILLVQRMEHRPTDFKGMVLDLSDAAIYGTDDADRYDP…
29	iron_aquisition-siderophore_synthesis	Ppolymyxa_K16_Scaffold1.fasta	Paenibacillus_3796	VabF-family-siderophore-synthesis	14710.6	272	66	0	0	0	MTQQDVQLFSLSQPQQRIWYTELLYPNRNTSTIIATVKIRGTVRIDALQQAMNRVIAQNDSFRIKITAQDGIPYQYVEPFTAESIETLQVTPEEAKEWLKRHNPQPFSLLDSQLYRFVILQLAAEETWFNFKMHHIISDGVSMNQAINEITGHYMDIVHGTGQDAPTKGNPYLDFIQVEQSYEQSDRYQKDKTYWTEKFADLPETTGLKSYNPLTLSTAARRESFILEHQLYRGVTAFCEEHKISIFTFFLAALYIYLHKVTGEQDLTVGTLYANRTSKKEKDTIGMFVSTVATRLLVEPESELLTFLQGVGKEQASILRHQRYPYNKIIQDLREQQSSLDIQRLFGASIQYRTLSFSRFDEAIQQVDNDFCGDTVNDFDIHMVEMLDDDRLVLYLDYR…
30	iron_aquisition-siderophore_synthesis	Ppolymyxa_K16_Scaffold1.fasta	Paenibacillus_3797	PchH-family-siderophore-synthesis	153.7	24	66	0	0	0	MTFKQGFYEFKQLMSLMKPHRKWYFTGLVGNSLTNASITILLSFVVHYLLNFAVNGDVQELYRAVYLVSGTFLALSLISPLCSYMYKRCVKLAIADVRMKLFGHIVKLSYEKAEKHHSGDLVSRMTNDVQALEQAYTVHIRSIILEISLFLGSLVILMVLDWRFGIMTVLLGLASAWINAHFAKKMRKTSEELQGRMSRFTERLSDLLSGLQTVKLFGLRTKVGGLCNDASEDINRISIRQGRHMGLQDMCNFVIEFITLGGVLVAGLILVSQKQMELGVLGQIVQLQTGISTVFLELGAAVTLLQNSLAGLARIREILDESKEEEQFPAAKKKGPLTRLIDPETAALSACESGEFYGDVETLRSDHAIEQTPAALELHDITFGYQPDHPTLQRLNLVV…
31	iron_aquisition-siderophore_synthesis	Ppolymyxa_K16_Scaffold1.fasta	Paenibacillus_3798	PchH-family-siderophore-synthesis	162.8	24	66	0	0	0	MFRSNSAFRRLARYVRPYNLWVFITVIASLCLAAIDIILGKAIEQMAQGTFSSTQNMIYLVVGMTLIGMPCKFVMRYASARFSVSALRDLRGDLVHKFCDLPVSSVERKFTGDLVSRLTNNTAVLQNFFIQQFSNLFYLPLVFTASLILLLLTSWKLILASLALMPIGMIITSLMSKPIEKYSADLQEKIAHLNAVGQDAIGGIPIVKAFNMQAVLLKKYMVIMEEVVKRGLRLEKRYAAITPVGVMMLATPIILVIVYGGYLIQQGELNAGGIVLFLYLISFILQPIAMLPTIISQMKEAGGAAKHLFEVLDWQNERQDGEMTLVDQRRENRAPHLEDDADGEANRMSEGGAESDDGVDGVAVVSFEHLTFGYDEGNTVLKDISFQAGQGDMVAIVGA…
32	iron_aquisition-siderophore_synthesis	Ppolymyxa_K16_Scaffold1.fasta	Paenibacillus_3799	PchC-family-siderophore-synthesis	160.8	64	66	0	0	0	MTTRSQSWFAKTEVQPTAKLQLFCFPYAGGGAYIFNSWKSRFAPDINVLPIQLPGRESRSTEAPMDTLQDIVQSLIPAMAPYMHKPFAFFGHSMGALIAFETARQLYSKTGKLPVHIIISGKSAPHLPYSKKRLHDLADDSFTEELRLMQGTPEEVLQNAELMQIIMPRLRADFKVCETYVYQPGNPLVCPMTVLGGMKDFEVSTDSLHAWQQHTTSPMDVQMFEGNHFFIHEQEQEVMSAVENILSTSSPMAHAAAAHTAYNTSTIQPRFRQS*
33	iron_aquisition-siderophore_synthesis	Ppolymyxa_K16_Scaffold1.fasta	Paenibacillus_5147	PvsD-family-siderophore-synthesis	183.2	26.3	83	0	0	0	MSTVMKRSSLQDAERRIMEDLINAFLAEQLLPLEGHPFIELSTSPEPFRRMLLGDGNGGPSQSGGGTGNGTDGNVAGKDKQDENGAGRHSGQLMLHQKGILFLVKAGKRQGYQWVQGSPVYGETPDGGWKLLESPAVVGQAVFRMTLSDEAYAHPGVAEFLAGVKIATEQLALGLQQVQRLGEQVPFNAYDWFIKGEQVAALRDRPFHPTSKAKVGFTEADVTQYAAEFRKEIPLRWVAVRWDAVQQGCKEGLSTLDVLDEEQRSRLEAELARKGLNLQEYMPMPVHPWQMEHIILPRFNGEIGDGTIVVLDIELGEVQATSSLRSMAPMEESTQMLKLPVSVLSLGAARYLPVVKLLNGLAGEKMLRQAVACDESLTGKVWLCEERNWWGYMPESMGL…
34	iron_aquisition-siderophore_synthesis	Ppolymyxa_K16_Scaffold1.fasta	Paenibacillus_5148	PvsE-family-siderophore-synthesis	483	85	83	0	0	0	MKSSVWNMIHELQRDSEDPVCAYVYDLAGIQEQVRHMLHTLSRGTRLFYAIKANPDPRIIEALLPWVHGFEVASIGELLKVRSVSSEVPILFGGPGKKESELKQAIEHQVSFIHVESLLELRRVITIATRREQEVRILLRINLRSSTLPRTRIVMGGGPSPFGMDEESVEEAVRVIREEGAGLVRLCGFHFHSLSNNVDARLHAEMIEMYLQKVEMWQQAYDLHLEVINAGGGFGVTYDGSPGFDWSLFTSLIERSEARGRLASRGIQLYFEPGRMLVADHGYYAAEVTDIKTSHGQHFAVLRGGTHHNRLPASWGHDHPFHIMSTDRWRHLFARPEVWNSKVHIVGELCTPKDRMHSDAEVERLRVGDIVVFEKSGAYCWTISHHDFLGHPHPAFHYL…
35	iron_aquisition-siderophore_synthesis	Ppolymyxa_K16_Scaffold1.fasta	Paenibacillus_5150	PvsD-family-siderophore-synthesis	235.4	26.3	83	0	0	0	MGFIGYRAEKGHKTAVYTDVQERIMRQALEAMWFEGILDCKVGENEWCTVGRSTSGQAVTYSCEAERKFSFGRVKVAKGSIRREGVPCTDLDLFLEEMVLNLLEGANVTAFIQELLETMAKDSQCRALLPEKIPDEDLHYDALESHMSDGHLYHPSYKSRLGFTLKDNLAYGPEFNSDVTVYWIAVKEGLVQTSLSTGYTSEQLVRQHLTEEDISRFNRILQSEDTEGNRYIFIPVHPWQWEHQLESVFARQRMDRDIVFLGPSDSTYRAQQSIRSLSNRMNSKAPYLKLSLSITNTSSIRILAQHTTQNAPLISDWLEALIREDELLQREEFSILKEIMGLSLRYENLPAIQYGRAYGTTGAIWRENVSVHLQEGETAWPLNALMLVQSNGVPFIQGA…
36	iron_aquisition-siderophore_synthesis	Ppolymyxa_K16_Scaffold1.fasta	Paenibacillus_5151	PvsD-family-siderophore-synthesis	202.7	17.5	83	0	0	0	MFEMENRLRSEAEQQANIHSCKLLLNCYIRELAVEKEGDIRIDPNAMTYAVAFQASGVMITGQLAYYSAMGEHEYRSVQQHGQAVHYQDLVRWITRELSEDTAYGNSRHEQGRLTHAADVRDFAEKVDNSVNNLALYIEQAAGLGIYDYCTSEQSLVYGHPFHPFPKNSKGFTEHDVRMYSPELRTSFQLCYVAVRKDVYMQEWVDDYTRINLHASLHGHVEQAWEAEWGEHGDEYELLPIHPWQYAYVLGLSEVQQYILDKKLIPMGSGGPKAYPTSSVRTVYIPELNCNIKLSLNMQITNMIRTNSAEQMRRTLDASRYIKQQNCFGADQHTQIAYETGVATCDFQEGELTSLFTVAYRPIEFDPECTYVLSSLVEAPLPGMQSRLMTMLGGVRAEA…
37	iron_aquisition-siderophore_transport	Ppolymyxa_K16_Scaffold1.fasta	Paenibacillus_1609	PvdT-family-siderophore-export	195.3	175	28	0	0	0	MALLKTQALKKHYGNGDTAVHALDGVNLEVESGEFVAIVGTSGSGKSTLLHMLGGLDRPTSGSVTIDGKDIFSLKDEELTIFRRRKIGFVFQNYNLVPVLNVYENIVLPIELDGKEPDETYIDKIVHTLGLDHKMNNLPNNLSGGQQQRVAIARALAAKPAIVLADEPTGNLDSKTSLDVMGLIKVSSQQFRQTIVMITHNEEIAQMADRIIRIEDGKIVGGEGK*
38	iron_aquisition-siderophore_transport	Ppolymyxa_K16_Scaffold1.fasta	Paenibacillus_1612	FpvE-family-permease	222.6	25.8	28	0	0	0	MKLRYLILAFLVLAFASVFIGVHDVTPLDVFHLTNDQAQVLLISRFPRLISIIIAGASMSICGLIMQQLTRNRFVSPTTAGTMDAARLGVLMAIMVFGAAGFWTKMLTAFGFALGGTLIFMKILDKIRFKDPVFIPLVGLMFGGILNSVTTFFAYKYNLIQGISSWMQGDFSLIMSGRYEMLYLSIPLVALAYIYANRFTIAGMGEDFAANLGVHYKRTVNVGLVIVALVSSVVILTVGTIPFLGLVVPNLVSMYMGDNLKKSLAHTAILGAVFVLFCDILGRVIIYPYEISVGLTVGVIGSALFLYLLLRRRAYES*
39	iron_aquisition-siderophore_transport	Ppolymyxa_K16_Scaffold1.fasta	Paenibacillus_1613	FpvE-family-permease	190.6	25.8	28	0	0	0	MNPKLKIGILAAAALVLIAAFVFIDLPHTWHYALPRRLKKIAAFILTGGSIAFATVIFQTVTNNKILTPGIIGLDSLYMLIQTTIIFAFGSVPFISTSKELNFLLSVGLMVLFAGLLYKLIFRKDGRGIYVLLLIGLVFGTLFNSLSTFMEVLIDPNEFAKIQDKSFASFSNVNTELLWLSVFILVLVFAYAWRFIKYLDVLSLGREHAINLGLPYSFIIKRLLIIVAILISISTALVGPITFLGLIVANVAYQVMKTYQHRYIIPASICVSVIALAGCQLLAERVFDLSTTVSVIINFIGGVYFLYLLLRENKSW*
40	iron_aquisition-siderophore_transport	Ppolymyxa_K16_Scaffold1.fasta	Paenibacillus_1614	PvuE-family-ATP-binding-protein	248.7	200.1	28	0	0	0	MVEVKNVFKRYGNKNVVDQVSVTVPKGTITSFIGPNGAGKSTLLSMISRLTDSDEGEILIDGQAVSLTKSEELARKISILKQTNDVNIRLTVKELVSFGRFPYSKGRLNSEDRKMVEQSMAYMGLEDMKDKHIDLLSGGQRQRAFIAMILAQDTEYILLDEPLNNLDMKHSVQIMKTLRGLVDDLGKTILVVLHDINFASCYSDYIVGMKDGRLLKQGTADEMIDSQVLKDLYDMDIPIQQIGDHKICVYFT*
41	iron_aquisition-siderophore_transport	Ppolymyxa_K16_Scaffold1.fasta	Paenibacillus_1615	HatD-family-substrate-binding-protein	121.1	27.5	28	0	0	0	MKKNMMFLTLMLALVLIVSACGKAAPATPEATGNDSSAATTESKTISVKHALDENPVQVKVNPKNVVVFDFGSLDTLDKLGVDVAAVAQQDLPTYLSKYKDSKYASAGTLFEPDYEKISDLSPELIIIGGRQADAYKELSKIAPTISMAVDTKDYINSFKKNVETLGQIFDKEDVAKQELAAIDSSIKAVHDKAVASKAKGLIVLTNEGSLSAYGSQSRFGIIHDAFGVTPVDPGIKVSTHGQKVSFEYVQQKNPDYIFVVDRGAVVVEEGKEQVTGKQTIENELVKKTNAFKNGHIVYLDPNYWYLSGNGLESVSEMIKEMDAAL*
42	iron_aquisition-siderophore_transport	Ppolymyxa_K16_Scaffold1.fasta	Paenibacillus_1679	PvuE-family-ATP-binding-protein	312.4	269.5	31	0	0	0	MTAIQSEHISLQRGHFQLDDVNITLPAGQLTAIVGPNGSGKSTLLRIMTRLLKQDQGQVSVLGKPVQEYKRRDFAQTITMLPQMKDMLPLLTVRELVAYGRSPHAKGLRVRHTGQDQQIVDHVMKITGIQPYADRMFHTLSGGEQQKARIAMALAQQTGILLLDEPTTFLDIAHQFEVMDMLRRINHESGLTIVMVLHDLQQAAAYCHHMIALKKGRIAVAGEPREILTSAFLRDIYEMNATIKFEDGYPVIIPTIPHHSGGI*
43	iron_aquisition-siderophore_transport	Ppolymyxa_K16_Scaffold1.fasta	Paenibacillus_1680	FpvE-family-permease	323.3	25.8	31	0	0	0	MNKLQRARRRTIAWITLPILLLAVSVYGLAYGSVSIPLQEINHVLLHNDESTYRTILMDLRLPRVLVGLLVGACLAASGALLQGVMKNPLADPGIIGVSAGGGLAAVITMVMLPQLSYLLPITAFLGAFLSAIVIYLLAWDRGASPVKIVLAGVAINALLGALTNGVMVMYSDRVQAVLPWLSGGLNGRSWHHLEFMAPYAIIGLIASFFAIKPANLLLLGDDSAQLLGQRVELQRMLIILLSALLAGTAVSVAGLIGFVGLVVPHVIRLLIGEDYRFLLPLSIVGGGTLVVLADTVARSWFDPIELPVGILLAVIGAPFFLILLKKRGNFG*
44	iron_aquisition-siderophore_transport	Ppolymyxa_K16_Scaffold1.fasta	Paenibacillus_1681	HatD-family-substrate-binding-protein	140.4	27.5	31	0	0	0	MKSYMLWSSAVLLLAVTGCSNGASTADHKPTSASVSATSGTTSGAAIQVTDFSKRTLAFQKVPQHIIALSNGDLDIIYALGGSAVGRPNSNGPAVVPAAENVQQIGSTHEVDLEKITMLKPDVVLGNYPMNEKDIPAIEGVGSQLLLTGANSVHDIQSQITLFGQLLQKQAQAVKLNQRIDQQVAKLQKETASASKPKVLLVYGAPATYMAALPNSLSGNILEAAGGSNIAADFPGLQNFPQYAQLNTERIIQADPDYIFIMTHGNTEDVKAAFIKEMQENAAWNGIRAVKNNQVEVLPSDLFGTNPGTRVTKALDLMHQKLYPAK*
45	iron_aquisition-siderophore_transport	Ppolymyxa_K16_Scaffold1.fasta	Paenibacillus_1686	HatD-family-substrate-binding-protein	140.4	27.5	31	0	0	0	MKRYIALAQGRSFCLYMLIGIVILLLAGCSGGAQAGQNQSDGSKSAATSNATGKSSDGKAQAPRIVATTVAIAEITDALGLDLAGKPTSTKVLPDRYKDVPDVGNPMSPDMEKVMSLKPTDVLSVTTLKYDLEPKFKDLKINAEFLNFESLANMQKEIQKLGDTFGKADKAKEINGALDAKVAQIQQKIKGKKSPKVLILLGVPGSYLVATEHSYIGDLVKIAGGTNVVQGEKVEFIAHNTEALQQSNPDIILRAAHGMPDEVVKMFDEEFKTNDIWKHFNAVKNGHVYDLPEPLFGTTGNLAANSALDELMKMLYPSN*
46	iron_aquisition-siderophore_transport	Ppolymyxa_K16_Scaffold1.fasta	Paenibacillus_1687	FpvE-family-permease	290.2	25.8	31	0	0	0	MSKKVWSLIVVIVLLVGVMLYSAMTGSLKVDLSQLMTGLWTGTDDQVNVVKDLRLPRIFVSVMAGAALAVAGVLLQAVMKNPLADAGVIGISSGAALISLIAVTVFPALYFWMPFFSFIGGALACLMVYGFSWKSGLHPIRLILIGVAVNAIFSGLGQSFNYRGSYAVTSINQVTTSTLSMKKWVDVEVIVTYGGIGLILAMLVFSWCNFLSLQDKTAKNLGFNVTRARLLISVIAVLLAATATAIAGVIAFIGLLVPHCARYLVGSDHKWLIPFSALCGGLLLLLADTLGRTVLAPNEIPASIIMAVIGGPFLIFLIRKADRTYGH*
47	iron_aquisition-siderophore_transport	Ppolymyxa_K16_Scaffold1.fasta	Paenibacillus_1688	PvuE-family-permease	350.1	269.5	31	0	0	0	MDIKDITFSYDRKTDRLHAINAVIESGRITTIIGPNGCGKSTLLSVMSNNAVPRLGQVILDGKEIAHYKPKELARQLAVVHQQNEAPSDLTVEKLVSFGRLPHKNMFTARRDEDEEAIEWAIACTNLNERRTRTLDQLSGGERQRVWIAMALAQRTPILFLDEPTTYLDMYYQLEILELIRQLNQEHGLTIVMVLHDINQAIRYSDVMIAMKEGRIIANGPPTEVVTSELIQTVYDVEVVIKQDDEVGMYLIPLGVGVS*
48	iron_aquisition-siderophore_transport	Ppolymyxa_K16_Scaffold1.fasta	Paenibacillus_1689	FpvD-family-siderophore-transport	92.6	40	31	0	0	0	MISTSGVTLRYGKRPLFEDVNIKFTPGNCYGLIGANGAGKSTFLKILSGEIEANSGEVHMTPGERMAVLKQNHYEYDEFPVLETVIMGHTRLYEIMKEKDALYAKTEFTEADGLRAGELEGEFAELNGWDAEPDAASLLIGLGIPRDLHDKNMSELSGNDKVRVLLAQALFGRPNNLLLDEPTNHLDLESIQWLENFLMDYEGTVIVVSHDRHFLNKVCTHIADIDFGKIQMYVGNYDFWYESSQLALALTRDANKKKEEKIKELQAFIQRFSANASKSKQATSRKKQLDKITLDDIRPSNRKYPFLNFKPEREAGKQLLTVDRLSKTVEGEQVLNEFSLVVNKGDKIAFVGPNGMPKSTLFQVLMNEIEADSGEFSWGITTSQAYFPKDNSTYFEGVD…
49	iron_aquisition-siderophore_transport	Ppolymyxa_K16_Scaffold1.fasta	Paenibacillus_2395	HatD-family-substrate-binding-protein	104.7	27.5	45	0	0	0	MNKGTKRQAAGSMAHANHKSRFLMGWLLALVLVLTACGAGAGTNGGNESATTPTDTPSNGASQTAGAFPVTISHMKGQYTLNEKPKKIAVLDVKFLDQLLAIGEQPAGSVIAEGNTTFPEYLGDKPGDVRVLGTRDKPNLEAIVALDPDLILMTDFQEKEYENVSKIAPTIVLDFYEDWRDTLATVAAITGKQAEAETVRKAYEDKIAGLKEKLSEKLGEETVALIRPRKEGIRVHGLEHRTGGILYEDLGLKMPALVQKIKDDTSVEISMEKVPEIGADHYFVLSDELFAAEAEALDSSSVWKSLDAVKNNRAYDVNSTLWIAYYGPLAINIIVDQASEALLGSN*
50	iron_aquisition-siderophore_transport	Ppolymyxa_K16_Scaffold1.fasta	Paenibacillus_2396	IucA-family-iron-reductase	25.4	25.2	45	0	0	0	MDHYLSTDLWQQTADEHSIRLGEPSEDNVRIIALSQLHEEAACREYLSWLQEYIGAPDMRVAASMLAKRIGYLWIAPLLTAMTVHHQHVSFRLDNSFLYHPTLTANEGGTHFPFLAMNGLRAEALTGDREVWREKVVKEMFALHLTPLLKTLAAIAPLSMSILWENIMIRIVPLYTPEVDNAEQGSQHIQADFSYLTQGAPGHLFGVKRNPFTRFTKNKDSIPAVKSKRTTCCFYYQMSGEYCRKCPKIDNENKSQLK*
51	iron_aquisition-siderophore_transport	Ppolymyxa_K16_Scaffold1.fasta	Paenibacillus_2397	HatD-family-substrate-binding-protein	36.8	27.5	45	0	0	0	MPLQEQTSLWSDTTIKMLDEYSGTLQTGSVLRETELTSNVLLLAYGGEGELAMNGEVCHIGAFFAGHVVKGTSLTLTARSDDIYYIVIMYKASSMEGASLVLPSYRKHPLRTSFVQNSVTQAEWIENAEKIVAKWRRGEGMERFHANALLQGMIYELIMDYERGQGGEASDMVDVVASYIASHYRQNLELKELAALAGCSLRQLQRRFKQEKQLGLTEYVIQLRMESASRMLRHTDAPIGEIADRMGYRDMYYFSRAFKKYYGIPPLRYRLDAASKTDIDYAHSLQRNRTASSYESAQGSVICHMRGEYYVIGSPKRIAVLDVQYADHLLALGLSPAGSVGLGNAVLHFPQTIRAGLQNTELLGTYEYPDLLAVERLSPDLIICTEVHESHYEQLSRIA…
52	iron_aquisition-siderophore_transport	Ppolymyxa_K16_Scaffold1.fasta	Paenibacillus_3344	HatD-family-substrate-binding-protein	99.1	27.5	52	0	0	0	MQQRYRLKWESTLCLVVLLMVVLSACGNAASNNQTNDKTSTNDPSGQSKTVVMREYTDATGNKISIPANPQRVVTTQYLDAMLALGVKPAGAASHLLEGEYLKGKIDGVADIGNPTNVEKVLELQPDLIITTEDTTPEVKEQLDKIAPTVVVLFGDGDVFKQLRDIAAVLGKDKEAEQWIASFDKKAEEGRKKLAGKFKKDETVTIYMTYGKDVLRVYGARNVGHVIYRSLELNPPEYIRQKLENDRKFNFVYDSISMEKLPELSGDRIIMLVYDEATKDGMLKQIEQSALWRNLPAVKNHKVYFIKADPWFTYSPLAIDKSLDEAVNMLSIDPK*
53	iron_aquisition-siderophore_transport	Ppolymyxa_K16_Scaffold1.fasta	Paenibacillus_3346	HatD-family-substrate-binding-protein	108	27.5	52	0	0	0	MTKKMWIVMMLLSVILVLTACGGNVKQPDEKQNQTSSEQKSEETKTVKTIHGDIKIPVHPQRVVVDLYLNDLLALGIKPVGSVKYYLDNPFSKDLVQGITSIGDRGSVSIEKVLTLQPDLILIGSKDASEYEKYSKIAPTIVIPYGTYKNVHEELTAFGDLLGKEQEAKTWLAQYDQRMQTARDKLKGIVQPGDTFTVMEASDKEYYVYGDNFGRGGQAVYRGLNLTPPPLVQKELLGETQWKSVSKEVINQYAGSYIFLTVNKDLSGYEGDSIWKTLNAVRQGKVFELQEDRYWYFDPIAIVGQAEEIADMIVQRNKENAAQK*
54	iron_aquisition-siderophore_transport	Ppolymyxa_K16_Scaffold1.fasta	Paenibacillus_3347	PvuC-family-permease	480.5	228.1	52	0	0	0	MKLSESSDSPAQSNHNQSPTQFHSRPWAASLILTAGLGLLAFGIALSLSFGAASIRLEEVWNAVFHFKPELQNHQIIWEIRLPRILGGVLIGVCFAVAGAIMQGMTRNPLADSGLLGLNSGASLAMAICFALFPGSSFLQLMLYSFVGAALAVVMVYGTSSISKSGLTPVRLVLAGAAVTALLSALGDAISLYFNVGQDLAFWYAGGLSGTKWVQLGIVLPWVVAAFIGALMLSRSITLLSLGDEIALSLGQRTGVVKVVGMILVLILAGAAVSLVGSIGFVGLIIPHITRKLVGVDYRWIIPCSAIMGALLIVFADLAARMINAPEETPVGVLIALIGVPFFLYLARKERRAL*
55	iron_aquisition-siderophore_transport	Ppolymyxa_K16_Scaffold1.fasta	Paenibacillus_3348	PvuCD-family-permease	314.1	18.3	52	0	0	0	MNNVTNGAIAKASHRKKIHDWMVVIILLVLLIAAFTISANTGTIRLSPMELFRTLFGQGTPQQELILFEFRLPRMVISLLIGAGLAVSGCIMQGVSRNGLADPGILGINAGAGLMVMLFVLLFPSMQTTNSLFLLPALALIGSGAAAILIYALSYKKGEGISPTRLLLSGIGVAAGISAAMIIMTLKLTPESYTFVANWLAGSIWGSNWKFVMALLPWLIVLLPFAYYKANVMNVLNLGDQTASGLGTPIEKERILLLAAAVGLASSSVSVSGGIGFVGLVAPHLARKLVGPKHKMLLVTCALVGALLVLVADTITRSLPLQKEIPTGLIVAIIGAPYFLYLLSRSKG*
56	iron_aquisition-siderophore_transport	Ppolymyxa_K16_Scaffold1.fasta	Paenibacillus_3745	FpvE-family-permease	285.4	25.8	65	0	0	0	MKLSRNTRGISIILLLVVLTLLVAVLSMNVGKMNLSPLEVIKVIIGEGTSKQNLIVFDFRLPRIVLSILVGIGMGISGCIMQSLLKNDMASPGTLGISSGSGLFVLMYITLFASEGLLSPILLPGLAFAGGLTAAFLIFMFAFRRGRDISPTGLILTGVAMGSGYSALSLMLTLRLDKQQYDFALRWQAGDLWGDDWSYIMVLLPWVLIICFYVFYRSNTLNTLNLGNQTASGLGVAIKREFIGLTIAAVALASGSVALGGNFFFVGMVSPHLARKLVGPNHKLLLPTTALVGALVILIADTLTRTISFGADIPTGIIITILVTPYFLYLLSKAS*
57	iron_aquisition-siderophore_transport	Ppolymyxa_K16_Scaffold1.fasta	Paenibacillus_3746	PvuC-family-permease	400	228.1	65	0	0	0	MSTHKEPNKKGIFHFIGYMIMGVFLLLVVTAASITFGAAEMSLKLAWGAIFQFDPNITEHQIIHTLRFPRTVADIIVGCSLAVCGAIMQGTTRNPLADSGLIGISSGSTFAIALCMAFLPGRTYGETMLYSCLGAAITTGITYYIASIGKRGMTPQRLVLAGMSISMLFGAFSTFIAIKYEIGQALDYWSAGGTASAKWGELAFIAPLFVVGLVCAIALSPSITILSFGEDVASGLGIRANRIKLFSTLIVLILTGLSVIVVGPVGFVGLIVPHIMRHLVGTDYRYIIPASALYGAVFLLAADLLGRLINRPHETPLGIIFALVGVPYFLYLVRKQRREFS*
58	iron_aquisition-siderophore_transport	Ppolymyxa_K16_Scaffold1.fasta	Paenibacillus_3747	HatD-family-substrate-binding-protein	81.8	27.5	65	0	0	0	MHRMMNKKFHMILCALFVVIFVISGCGNAGSSSDSSAKPASPTKEEVSSDSDTRTVSTVKGDVKVPANPQRVVVNWYVGDVFTLGIKPAAVMGWKQETMPFYDKFNDIPNIEKWETEEIMKYDPDLIITYDTKDYDKLSKIAPVLVIPEDKMTSLERLKFLGQATGHEAEAEKVISLFESKLSQAKEKLNSDIFKDKTFSIFEDWGSGSYGIYYETGSRGGTLLYNYLGLHKPEKLNTLVKSSGERRGSLSYEVAAEYFGDYVLWFKQEGKESEYAKTKIWSSIPAVKNGHIIEIPAKYAGLFYYSDVASMTGQLDYIISKLLEQTK*
59	iron_aquisition-siderophore_transport	Ppolymyxa_K16_Scaffold1.fasta	Paenibacillus_3804	PvdT-family-siderophore-export	202.9	175	66	0	0	0	MKFKEIIRVSLNSLRTNMLRSLLTMVGIIIGVAAVIMIVAIGKGSTATITSQINSMGNNLLMIYPYAPYDGSSSMSFSQTKGISLEDIDALEEQKAVAEVAPSAMTNADITWSRNKVSAQIEGTSLAFVHVRKLSLAQGRSFTHYEVDKQMNVAVLGSDAARNIFGQDASRAVGETIMIKQLPFKVVGVLANSNSNMSNSGQQVYVPITTGMERLGNMSIQQVNASATTEEKINQASAEIRQVLRARHELKPSEGDDFQIMTQTEILKTVSGVDRIMNMLLAGVAAIALGVGGVGIMNIMLVSVTERTREIGIRKAIGAQRSDIMLQFVAEAVFLSLMGGLVGVMVGLGGAKLLEKFVQMPIVYSIEPVLYSFLCCMGVGVLFGVYPARKASKLRPIDA…
60	iron_aquisition-siderophore_transport	Ppolymyxa_K16_Scaffold1.fasta	Paenibacillus_3805	PvdT-family-siderophore-export	256	175	66	0	0	0	MRYVIQIEDLKKVYQVGDQEIHALREVQLDIADGDFVAIMGPSGSGKSTMMNVIGCLDLPTSGQFYLDGYSILDAREDELAIIRNQKIGFVFQKFHLLPRATALENVELPMIYAGIPAKERRLRAMEALTSVGLGDRMNNRPNELSGGQQQRVSIARALVNNPVILLADEPTGALDSKTSVEIMGIFQRLNDQGKTVVLVTHDQEVAEYAKRLIHFRDGRIEEDQPVGKRRMAAEEVKA*
61	iron_aquisition-siderophore_transport	Ppolymyxa_K16_Scaffold1.fasta	Paenibacillus_3806	PvdR-family-sideropore-export	63.6	61	66	0	0	0	MAETVLNDALIKLRKKRRKKWIWTAIVLLVVGGGGTAVYLSLPKEQAAPLVQDETLKVERGDVSEKLDTSGTVQASKEVKLNFTSAGDNKLAVVNVKAGDKVKKGQVLALLDSSEIKMQIQTASDTLEISKSKLAELEKGPKAEDIEIQKTNVLRAKMAIDTAQESFELEEAESQKKTSQKQLEQARKAYEDQKFLHDAGAVSNSELEQAEQALDKAQTDYDGLDLQFRKIMSQKRRTISEAEIGYRTAMAELRKIQVPADASNIQASRIEVRRQATELEQKKNELNKLQVTAPWDGVILKVNGDVGTSPTAPFIVMNNSDSNDLKVVVKVSQTDIVKVKKGLSAVLTTNAYPGESFPGKVQFVSPEASTDEGMTTYLMELSVHDPKGKLKTGMIMNVA…
62	iron_aquisition-siderophore_transport	Ppolymyxa_K16_Scaffold1.fasta	Paenibacillus_3843	FpvE-family-permease	32.5	25.8	67	0	0	0	MLHYDFMQRAFCAGGVIALLASVLGVYLMLRRQALMADMLSHVSLAGVAAGAYLGINPTITGFIVAVIGAIIVEYVRRSYKTYSEISVAIIMVGGLSTAVILMNLNQSINKGFSAYLFGSVVAVNQTELMLMIVVAVIGGIFFFVFRRPLYQITFDEETAKTNGLPVKSISFAFSILTGMIVAAAMPIVGVLLVSSLIVLPAALAIRIAPSFAAAIWISMITALIGVFMGLTASYELSTPPGGTIAMVLLLFLIVGAGIQKLVRKLGKQQASRRKNATGQ*
63	iron_aquisition-siderophore_transport	Ppolymyxa_K16_Scaffold1.fasta	Paenibacillus_3845	HatD-family-substrate-binding-protein	101	27.5	67	0	0	0	MKKYSKPALPLVMLALAMMLLLSACAAGNTAQTSDPLANGQQPAALQSATNKTSVELENMGVKMAFPEAPKRAVTLNQHATEVMLALGLESSMVGTAYLDDQILPKYKAQYDKIPVLAGQYPSKEVFMAAAPDFAYAGWKSAFNDKNLGSREELAKQGVLTYVQESSNKPGPTLEDVYQDILNIGRIFRVEERAEKLVNDIREQVQSIQTQIGIVEQPPKVFVYDSGEDKPFTAANNYLTSLIESVKAKNIFDDIDKSFTEVSWEEVVNRNPDVIVILDYGDTSLADKEKLLLSKPALAGVEAIKNKRFIVLPLSAAAEGVRAPIALKTLAAGLYPDKVK*
64	iron_aquisition-siderophore_transport	Ppolymyxa_K16_Scaffold1.fasta	Paenibacillus_3847	FpvE-family-permease	331.2	25.8	67	0	0	0	MTSRTSNLNPSQHNSRAHLAGKPTWGFTTILLLTAGLLLSVTLAVMLGPVAVAPGTIWRIALSHLPWLDQWIPVTWTKPEQYIVWEIRFPRVLLGVVVGAGLAVTGATIQALIRNSLADPYILGVSSGASVTATLVIVFGAFGFLGRLALPLSAFIGSLTAMLMVFALSRVAGSISTTRLLLAGVAVSMMLSAVTSFIVTMAPNEKGIRDAMYWMMGSLAGAQWDTLFIPSLIVAVGTAVLLTRYRSLNALLTGEETAVTLGVNVQAFRVLLVVMASLLTGAVVSVSGSIGFVGLMIPHIVRLVVGSDHRRVLPVSLLAGAIFVVWADVCARLLLAPQELPIGIVTAVCGGPFFVWLLRRSSYSFGGEK*
65	iron_aquisition-siderophore_transport	Ppolymyxa_K16_Scaffold1.fasta	Paenibacillus_4482	FpvE-family-permease	566.3	25.8	74	0	0	0	MTRTGTTGLSKTWRVGSIFGGGLIVLIVLFFVSLCYGEASIPLHTVIEALTQRQNTLDHNMVWDLRMPRTVIGILAGGALAIAGALLQAITKNPLAASDTLGINAGAYFVVVLGAVMFPGLLHQAPFLFAAVGGLLAAVLAYFMGGGRSGSPIRLALAGLIVSMVLGSFTGALHIFYSFETQGLFLWGSGSLVQNDWSGTTYAWPWVVGLSIIAVLLSRQFDVLDLDESTSTSLGQKVSLTRAVGIVLAVLLSTITVSVIGPIGFVGLVAPHLVRLSGLKMHRWVLPGSFLWGALLLTGADVLAKMVHQSSMDLPTGAMMALIGAPWLIWLILWKMKLPSGISGQSSMNIGVRSRKLPYGRLVMLLGCGAVLLTVFSLMFGGMRIPVGDLLSGLFGGEN…
66	iron_aquisition-siderophore_transport	Ppolymyxa_K16_Scaffold1.fasta	Paenibacillus_4483	HatD-family-substrate-binding-protein	83.2	27.5	74	0	0	0	MREMKKMLNSLLLFVVFTIVLAGCGAAGDSSKTEGTAGSEQTSTTAGPVTVKDDHGEVKLDKPAERVVVLEWTFTEDLIALGVQPVGNADNENYKLWVTPEAKLADTVTDIGTRGEPNLEAIAALKPDLIISNADNNAAIYAQLKGIAPTIEFDPYKGNGYDYDRMVEIFKQVAVASGKTEQADKVLSELDQHYIDAKATLEKAGKADFHYALTQAFTAQNAASLRMFKENSVVVGTLAKIGMVNDWKSDKTEKYGFSTVGIEALPAVQDSNFIYITQKTDDVFGAAMKNNSVWNGLNFVKEKRTYPLDGTTWTFGGPISSKVLVDQVVGALTK*
67	iron_aquisition-siderophore_transport	Ppolymyxa_K16_Scaffold1.fasta	Paenibacillus_4710	PvuD-family-ATP-binding-protein	232.6	172	75	0	0	0	MTEQSESQKVRDRALEVSGLTRAYGEFHALKNISWSVDEGTWWGIIGPNGSGKSTLLHLLSGVDQPTSGNVHIYGKKVGSYSRKELSRLIAVLQQEGLPPVGYTVREVVEMGRFPHQDWLGREKGVDVEAITDRVLERLGLTTLADRALDRLSGGQRQRVALAKVMVQEPRILLLDEPTTYLDLRYQLEFMELLADWRQETGVTIIAVLHDLNLTAQFCEDLLVLKDGMVEGLGASSKLLTEDRIRRVYGVEPVMLPHPDSGVPQLLLRRSASDTAD*
68	iron_aquisition-siderophore_transport	Ppolymyxa_K16_Scaffold1.fasta	Paenibacillus_4711	FpvE-family-permease	329.1	25.8	75	0	0	0	MNRKLIGFGGTGLVLLLLTLLLCLGIGSAKLPVSQITGILVNHLPWLGDTFTPDWNTSSEQIILKVRLPRVLLGMLVGAALALAGAGFQGVLRNPLADPYTLGVSSGASVGAAVLIYWGLQFSFVGIWTLPLVAFTTGMLTLWMVLTLAREGRKIPTQSLILSGVVMQSFLGAVVSFLTAMSKETVNEILYWTMGSLSLRGWSYTGILLPYVVIGLVFLWNRARVLNILALGERQAAHMGVHVDATKLSVLIISTLLTAAAVSVCGVIGFVGLVVPHIIRLVTGPDYRMIVPLSALGGAIFMAWADTAARTLLAPTEIPLGVMTAFVGAPFFAYLLYRNKKLRRGEML*
69	iron_aquisition-siderophore_transport	Ppolymyxa_K16_Scaffold1.fasta	Paenibacillus_4712	HatD-family-substrate-binding-protein	111.8	27.5	75	0	0	0	MAGKKIKVWTTGLLVLILAVVLSACGANGKNAENKENQNSSQQPGQTVTAQEPPGKTVYPLTVKDTTGQEFTFKKAPDKIVSVSPAETEALFAIGLDKEIVGVSDYSDYPEAATKKPKVGGIMKPNEEAIIAANPEVVFAGISLSEQATTKLRDMGIMIFKTEPKTVEDVMANIELYGKITDHQKEARAVTDKMRADVAEVKEGIKNIGKGQKLRVYVEFSPGWTVGKGEFMDELITLAGGENVGATQKGWYQISEENIIAANPDVILYSKSVKDDKTGQTLGEIIKARSGWDQISAVRHNRVFAVDDNLISRPGPRVTEGLKEVAKGVYPEIFK*
70	iron_aquisition-siderophore_transport	Ppolymyxa_K16_Scaffold1.fasta	Paenibacillus_5153	IucA-family-iron-reductase	43.3	25.2	83	0	0	0	MKPHATATWLDDQEMQALAAEYRLTWEPSTDRTFSMPFTDLLDPSKSLNYLQGVSSIFETDSETATVSLFAKRYAYLILASGLYAMSRFNKGLNYEIANGTIESSYQGEAWLPKARLTNWQTTSPEADQRGVWRDQVIEQMFAGNLAKVWQSLSKATRVSRSVLWENTAIYVYWLYENKFAEGATPEEKQRVEEDFHYLIRDAPAHLFGESRNPLKQFNTPKRATAVSDTPIRVRKTCCFYYLAADDPEDYCPTCPKLKH*
71	iron_aquisition-siderophore_transport	Ppolymyxa_K16_Scaffold1.fasta	Paenibacillus_5154	PvuD-family-ATP-binding-protein	412.2	172	83	0	0	0	MSILEAKDLTIAYGAEPIIENLNLTIPKGKTTVLIGSNGCGKSTLLRTMARLLKSSSGSVLLDGEEIAKLPTKEISRRMSILPQGPSAPEGLTVNQLVRQGRYPHQTWLKQWSGEDERMVRLALESTHLTALADRPMDALSGGQRQRAWIAMTLAQGTETLLLDEPTTYLDMTHQIDILDLLFDLNEREGRTIVMVLHDLNLACRYAHHIVAVHNKSIYAEGKPEDIVTQDMVRAVFQMECDIAVDPLFGTPMCIPHGKGRKLNETTRYSHLA*
72	iron_aquisition-siderophore_transport	Ppolymyxa_K16_Scaffold1.fasta	Paenibacillus_5155	PvuCD-family-permease	327.9	18.3	83	0	0	0	MRKMITFRNKKDTLSLQMERKSLFIIGICMVLVLIASILGTSVGNDFISPLNVLQTIFGLGAGDHDFVVLTLRLPRVLLSLLVGAALGMSGALLQGIIRNPLASPDVIGITGGAAVAAVGFVTLLGGTISIKLLPLFAIMGAMITTIIIYLLAWKKGVSPIRLVLIGIGVSAITGAGTTFMLILSPFYTAGQAYIWLTGSVYGASWTDVRTIIPVIVIVLPLAIWFARSLNAQEFGDDLATGLGVTVQRHRSALLLCSVLLAGGAVAVAGTIGFVGLIAPHIARKLVGRMFGSMLIVSGLVGALLVFAADLIARTVFLPLDVPAGVFTAGVGAPFFLYLLFKNRNQF*
73	iron_aquisition-siderophore_transport	Ppolymyxa_K16_Scaffold1.fasta	Paenibacillus_5156	PvuCD-family-permease	348.8	18.3	83	0	0	0	MFPLFTKASTKMYGLSGLFILLLLACVASMILGRTHITFQIAVDALQHYDESSVEHVVLLTERLPRTIIAAVVGASLAVAGGLMQALTRNPLASPSVFGINAGAIFFIVIAIVVLSVSSLSTMMWFGFAGATIATVIVYALGSIGLDGLTPIKIVLAGTAISALFASFTQAILVLDGTGLQDVLFWLAGSVSGRTLDMLYPVLPYMTVAIVVSLFMGRAINLLLTGDDIAKGMGQNVLLVKLLMGVVTVLLAGGSVAVAGSIGLVGLVVPHIMRAFVGNDYRWLVPYCILGGAILLLAADVVARLIIMPQEVPLGVMTALIGGPFFVYIARKGGTKI*
74	iron_aquisition-siderophore_transport	Ppolymyxa_K16_Scaffold1.fasta	Paenibacillus_5157	HatD-family-substrate-binding-protein	97.8	27.5	83	0	0	0	MFGLTKKLHIYIALILMISVLAGCASGGTTGTTDPSSKSASGNKSNTVGSGADEQTRVIKHAMGETTIKGTPKRIVTLFQGANDVVVALGVKPTGVVESWVQQPVYKYLKADLDGVTQVGQESQPNLEEINKLKPDLIIATKTRHEDIYDQLSQIAPTVVTETLFDWKETVKTAGEAMNMKEQSDKLLADWDARVADFKGKMGDRLPIEATITNFRADQVRIFYMGYAGKILKELGFTRPPGHDEDTWGVELTSKENIPDMNADMIFNFNSGTETEAIEKNYKDWTSSPLWKNLDAVKNNQLVQVDEVAWNMGGGYTSANMMLDDLYKQFNLN*
75	iron_aquisition-siderophore_transport	Ppolymyxa_K16_Scaffold1.fasta	Paenibacillus_5257	HatD-family-substrate-binding-protein	111.7	27.5	85	0	0	0	MRKHKFEGSDFKRSWVVTTLVVCMIMLSACGQAADKQATDTKAAGSAQTTISADSRIASMSIHLTNNLLALGITPAGSVIGGDVKDFLPHVKDRLQSTRKLGVVTDPDMEAVLELQPDHIFLDKKYSGTDVAKFEKIAPTEVFDLDEGTWKDQLKKIAVMVKHEAQADAFLKDYDTQKERVKKLIHSKIGDGTVMAVRVTAKEVRVMGMKRPVGPLLYQDLGLKPAKGVEKINKAYQVVSQEVLPDYDADAILVIISKGADAQKVYKQLEGNTVWQGLKAVKQGHVYMLDGQPWLDYSAMGHKIALDNAEQLFSK*
76	iron_aquisition-siderophore_transport	Ppolymyxa_K16_Scaffold1.fasta	Paenibacillus_5258	FpvE-family-permease	296.3	25.8	85	0	0	0	MSRSLGIGDTRTKKAWLVCLVLAGISFAVLVLGLNTGTIRIPPLRVLDTLFGGGNGRDHIVLFEYRLPRIAVTVLAGAGLGAAGAVMQGLSRNALADPGVLGLHAGAALGLVMFVSFFRDLDGSAAVLIPLFTFAGGVIAAVLIVLLSYNRSRGIVPVRLILSGIGVASGLSAITLYWSLRLDEDTYAFTARWLAGSVWGRDWIHAAALLPWIVIVLPYVLSQTRSLNNLSLGDETAAGIGTNVKRQRLLLLGAAVALSSASVSMAGGIGFIGLIAPHLARRLVGPMYQHLLPVACLVGVVILVTADTIGRSVFQPNAIPAGVVVAVVGAPYFLFLLSRTK*
77	iron_aquisition-siderophore_transport	Ppolymyxa_K16_Scaffold1.fasta	Paenibacillus_5259	PvuC-family-permease	408.4	228.1	85	0	0	0	MQSKDSMDKHTALTERAVPEVDITARPVLRAGRVRQALLFTASAVLLALTIFAAISLGAKDLTVSTVWSAVFHYDRSLMTHQIIHELRLPRVLGAAVIGAALAVAGSLIQGITRNPLGDTGVLGINAGAMFVVAVSFAFFPNLPYGTLIVLSFLGALMSTLLVFGLGASAPGGLTPMRLTVSGAVTAALLGSMTSGIAIYFDLSQDLAFWYAGGVAGIKWSQLEILAPILLIVIVWSMGLARSISLISMGDEVALNLGLNLRGIRLLGLLTVVVLAGLSVSAAGAIGFVGLVIPHIARKLIGVDYRQIVPLSALLGAVLLVLADLGARMANPPEELAIGIMVSFIGVPFFLFLARKERRDL*
78	iron_aquisition-siderophore_transport	Ppolymyxa_K16_Scaffold1.fasta	Paenibacillus_5273	PvuB-family-substrate-binding-protein	261.5	174.6	86	0	0	0	MATPKQPLRTGMLLAAILALLTVIMAGCGSQSQDNSAAAPQATGDTRMIKHEMGETKVTGTPKRIVTLEFSFVDATTQLGVTPVGIAQENDDDIDGLLGKKINFTPVGTRKQPNLETISSLKPDLIIADLNRHKSIYKELSEIAPTIVLKSRNSSYEQNLASFGVIADALGEKEKGEQILAAHKATMEKLKEGIKAGESRSVLLGVFRSDSLSAHGASSFDGQLLEQAGIHNALQNTSEPTVKLTLEQIAQADPDVIFLVEADEKLIAEWKQNPLWQNITAVKKGEVYEVNRALWTRYRGLGSAEKILEQAISLLYPAQSKGDGSR*
79	iron_aquisition-siderophore_transport	Ppolymyxa_K16_Scaffold1.fasta	Paenibacillus_5274	PvuCD-family-permease	332.2	18.3	86	0	0	0	MIGQVSRDRLNKPVFFALIAALLAGLLLSVAIGPVRMDIPTMLTALFTEHPSKDQLIVLTVRLPRAVIGLIVGAGLAVAGALMQAITRNPLASPQVFGVSSGASLAVVLSVVLLPNIGSSGSIYFAFAGAIAGGSFVYALAGTAGMTPVKLALAGMAVHLLLASITQGLLVFNEQISDVLYWLAGAIDGSTWADTRLVLPWFAVGMILALALAPSLSVLSLGTEVAQGLGQNVRLVRLLASASVIMLAGSAIAVAGSIGFVGLMVPNIIKMFTGDNYKRVIPLSAICGALLLTYADVLGRFIAFPYESPVGIVTALVGAPFFLYLAHKNGRTSR*
80	iron_aquisition-siderophore_transport	Ppolymyxa_K16_Scaffold1.fasta	Paenibacillus_5275	PvuCD-family-permease	420.2	18.3	86	0	0	0	MKKLWILLALMLGVAFIAIGVGSTYITPSELITALTDQNASSWFIVHHYRLPRGLLAIMAGAGLAVAGVLLQGMIRNPLASPDVVGVSKGAGFAAVLVIVLLPSSPVALLPVAAFVGAGLAALLLVQLSMKGGMRPNMLALTGLAVGAIFQAATDYILVKYPLEASDTLTWLAGSLWGKGWDEVYGLLPWLIVLLPLAYTLQRKLDIMSLDEESSAGLGLSVKRVRTGLLAVSVALAASCVAAIGSIGFIGLLAPHLARRLFGNRHRYLLPGSAMIGALILVLADALGRGLKPPLEIPAGIVTAVIGAPYFLYLLLRERKQKGSG*
81	iron_gene_regulation	Ppolymyxa_K16_Scaffold1.fasta	Paenibacillus_118	Sid_PchR_pyochelin_regulator_Pseudomonas_aeruginosa_PA4227_180623	23.1	18.3	2	0	0	0	MIRVLIVDDEPWNRDILKTFGTWEKLGMLVVGEAEDGDEAFRLVGELAPHIVITDMRMPGADGVELLQALNNHCPDVKIIVVSGYDDFAYAKHAIRYKAVDYLLKPVNPAELNAVLLKCKNDLEVKVAEQQQEATELDYEFFHRLTRYKQLLRLYFNELNCDGVNLTCRQVMQELESYGAPSPHMLGRLVQELLSLLKELAADNGLDTSTAKAGFPLPQDAVSSVEHALEFVSSCYVQELDQLIRQRKYKNKLNLEEVRRYIDSHFAGPITLEQLAKNFFVSKEYMSKVFKQEYGQNVTDYIVERRMEKAREWLANKQISIKAVAEMAGYEDVSYFYRVFKKHFGMAPGEMRKEV*
82	iron_gene_regulation	Ppolymyxa_K16_Scaffold1.fasta	Paenibacillus_122	Sid_PchR_pyochelin_regulator_Pseudomonas_aeruginosa_PA4227_180623	30.5	18.3	2	0	0	0	MILNPDVDPALFHDCRWLPIIDWNVKFFGAHIHRVKADWCMPEESHIGFEIALILEGRQETIMENNVYSVGEGDILIIPPGFKHASQCVSPNGMYYFSSHFNVDDPLFRQEMIKSNQLFFPAGTETNTKLQKVVHSWIGMVQESGEYTTADRFRMQIALFELLGIFSQMISTGLEPRIAPSSVQYAKAIMEAIQSRFKPYREDESGEQAFRLEDVAASLGISPGYAQEVFRKVYGYSPRHYLSETKLHEAKVLIQQPNLPLNKVASLLGYSSLAHFSRQFKRWTGTSPLKYRQTLKPITDAQRI*
83	iron_gene_regulation	Ppolymyxa_K16_Scaffold1.fasta	Paenibacillus_239	Sid_PchR_pyochelin_regulator_Pseudomonas_aeruginosa_PA4227_180623	24.4	18.3	4	0	0	0	MEKQLHETILYPDASFPYIMYTHTIHASSPEGRGFNDLHWHEELQITLVTKGKLVIQVNGIDHELETGQAILINKGVLHVTTHLTHNGQYVSFNFPEKLLAFYADSAMEKNYVLPYTNSLLLSFVIRGDAEWQIQILQMLWDMKQKFDMKKKWGWEYEVSIKTAQLWLVLISNISLSSEEAPKYMKLQQERLQLMLSFIHQNYSDNITLQEIAAIAHLSISECTRSFKRTIHMTPYDYLIKYRIKKSSELLISTDSTITEIAHRVGFNHVNHFIQSFKKHHKKTPKEFRKFRNEFIN*
84	iron_gene_regulation	Ppolymyxa_K16_Scaffold1.fasta	Paenibacillus_241	Sid_PchR_pyochelin_regulator_Pseudomonas_aeruginosa_PA4227_180623	29	18.3	4	0	0	0	MIEYLPRSKQHSELYLTQFGMEECIPGHFFGPAIRDHYLLHYILDGEGTFEVGGFSYRLRKGQWFLICPQVITFYQADAVNPWSYCWFGFNGALAETLLKQSGLTMTHPILYFEGDHLIYQYLQLMNESSGCHKARETRLTGLLCLMLSELIEFGPVTPPEQKESRAEIYVEKVKDFIEMNYAQKITIEHIANFIGLNRSYLCSLFKQQVNTSIQDYLVRYRINKACEMMGNAELSIGDISRSVGYNDPLLFSKIFKKVKGFSPKHYRTETHAQSQADY*
85	iron_gene_regulation	Ppolymyxa_K16_Scaffold1.fasta	Paenibacillus_268	Sid_PchR_pyochelin_regulator_Pseudomonas_aeruginosa_PA4227_180623	20.1	18.3	5	0	0	0	MKVLIVDDEKHVRHAIRMLVHWEACGVSEVIEAESGDQAIEVITALSPPVVLTDMRMPGKDGVALMEWIQVNSPATRVVVVSGYDDFDLVRQVIRRGGMDYILKPVDPVEINEALNKATQAWRTAEQDRNRQTMQAMEVNRMRPHYADKLLTEIVSGIANTPLSITPLREELRLPAAIQICNAAVMSTTQLDADILDKYKTRRALLSFSLINICNEFLGTSQTGVAFRHLERMDEIILLYWGEPSRWPLLLQDIHTGIKTALRCYMHIGVGSFGSFGAFPIAAATAYQEARQALWKRDVLQTADWMHQSSQTRQSIRLPQLPEMEEELRLSALSCNANRVSIAVGHWIAAVAELPSVTAEQLASWNQELDWMLARWLNDRPGDTDGEELADESGSIHAL…
86	iron_gene_regulation	Ppolymyxa_K16_Scaffold1.fasta	Paenibacillus_376	Sid_PchR_pyochelin_regulator_Pseudomonas_aeruginosa_PA4227_180623	22	18.3	6	0	0	0	MTTDQKNNVGLWNGDPVVIVRTPSAFAKQSLLYIQELGYFQKTSAFTMERKELASFLLVFTLSGKGELLYRDKKYIIKPQDLFFINCEEYVQYSTSGHESWEYISLYLYGNLIENFYEQFAKHNKPVISMHNPHIILDKLHALICGQSDRSLSAELLTSRLIGEILMCILQHPYDHPHVNAETLSEVRRVQQYLDQSYCERITLDSLADMFELNKFNLAKNFKKQIGFSPIDYLINVRITAAQSWLKTSDMSIVDIARYVGIPNTSHFINLFKEHVGETPHSFRKKWGNRSKL*
87	iron_gene_regulation	Ppolymyxa_K16_Scaffold1.fasta	Paenibacillus_400	Sid_PchR_pyochelin_regulator_Pseudomonas_aeruginosa_PA4227_180623	31.6	18.3	7	0	0	0	MNILIADDENMIRQGIRRTIGQALPTCGIHLAASTEEAAGILAEHPVDIVLTDILMPGMDGLEFMRISKRKHPHLQWVVISAHSDFHYAQRAVKLGAKDYLLKPIGKRKLLECIEILAAEALVASQQANEGRLLKSNMVYLREAVFQRYALGLDTGKLDIQPFVENYPEFHLFMVRMEPDHKQTHLEHFMIENVLSELIEAGGSGFVVSLDRHSLLGIARVRDEAEAARLETLLESHLKRYVKVPLQITRSGVHHNFASIPEEVARLRRTPEEIAAAAADTGECLRKGMHTVDVALQYIRAHFTEELSLEKVASIVFLNPVYFSQLFKQKTGQGYKDYVICLRMEEAKRLLSDPHLRLADISERIGYQDMRHFTQVFRRKCGMTPTEYRHQGVK*
88	iron_gene_regulation	Ppolymyxa_K16_Scaffold1.fasta	Paenibacillus_481	Sid_PchR_pyochelin_regulator_Pseudomonas_aeruginosa_PA4227_180623	24.7	18.3	8	0	0	0	MIATPRFAIEQALRKVPFSMSADHVHQAHEIYYLLAGERYYYINQRVYALQKGDLIWISKHDFHRTSNKGSGSHERILINFDEEFAASSMNVSPSSDQNQLLLPEKSFLLRPSAEEQCELEHLFRQMLDEYHQEHAYRQLYLQSLLLQLLIRIRRIQSATADTIAPERSEKQQRVYSVIAYLHVHYDESLSLDQLAEHFYISSTYLCRIFKQTTGFTLVEYLQDVRVQQARAYLRETSWKVTSIAEKTGFDSIAHFGRVFKHLTGHTPLQYRKKYKKE*
89	iron_gene_regulation	Ppolymyxa_K16_Scaffold1.fasta	Paenibacillus_530	Sid_PchR_pyochelin_regulator_Pseudomonas_aeruginosa_PA4227_180623	19	18.3	10	0	0	0	MNELCNILIVDDEILVRQGIKHHLSWEQYGFRIVGEASNGKEALELIETLRPHIVITDIVMPIMDGEELTRIVRQNYPDIEVIVLSSYGEFNYVRSTFQQGVADYILKPKLDTDELLQVLQRTARKIPSIQYQADANNSQITIDHVIEKLISGYSMDYDAELLKQAFPYSRFALIGVEQSAPQNKGRSISASDLFSKLSDQVSSACEHIVLRQLPSDVYAAVFLANLDPREVDAWMAAIREVAQETKRVDPQTGWAVSHLFDDFNQISDVYQDELPKLLSYRFYFPGTALLIEDELPPPVQVNSSFNLKQFTEEMKREHFDTAFQDLRSYVAAMSGNYTSTAFEFKSLLGNIVFNITILLGNQGYDMKELDAAKYSYFKTINDAPHVHEAVRLLETFLE…
90	iron_gene_regulation	Ppolymyxa_K16_Scaffold1.fasta	Paenibacillus_574	Sid_YqjI_regulator_for_YqjH_P64588_Escherichia_coli_180606	21.9	20	11	0	0	0	MARQSGKTNTMFAVLGILSLGPHTGYDIKQHMEQSTSYFWNENYGQIYPSLAELLDRKDIAVEVIRQKGKPDKKLYSITDQGRQTLSDWLSQPMEHVVMLKKNELLLRVFFGGNSSPETIIKHIQEYKEKLVESLHIFEELERWLINVEHKDHNHKYWMITMSYGKSQFSSLINWCDDSIKILSS*
91	iron_gene_regulation	Ppolymyxa_K16_Scaffold1.fasta	Paenibacillus_851	Sid_PchR_pyochelin_regulator_Pseudomonas_aeruginosa_PA4227_180623	32.6	18.3	13	0	0	0	MISSPPPSDISTNLQELIHLIHQHASSDGTFVSSVPGLYFRRASDVSELNHTVHMPSLYVVAQGSKTAMLAGENYVYDPTTYMVTSVQLPVTGKITQASSELPYLSLQLSISPDVILDIIKKSPPQCNVKTGRGILVSQFDPLLLDALLRLVRLSDTPADIQFLAPLITHEILYRVLQGEQGALIRQFAVVGSYAHSISKAIHLITRDYSKPLVIEELAKEVNMSASSLHKHFKKVTAISPLQYQKTIRLQTARRLLLSEGVEAANAGFRVGYESPSQFSREYGRMFGRPPMSDVKHLRNSLSVSVD*
92	iron_gene_regulation	Ppolymyxa_K16_Scaffold1.fasta	Paenibacillus_927	Sid_PchR_pyochelin_regulator_Pseudomonas_aeruginosa_PA4227_180623	40.6	18.3	14	0	0	0	MRLEWLLRIKNALDLMEERMQQPLDIDEIAKAAYSSPFHFQRMFHMLTGVTVAEYVRKRRLTLAAQELSLSSAKVLNVAFKYGYDSPESFSKAFRRVHGISPSEARSPGVNLKAFPRITFHLSLKGDQEMDYKIIEKAAFTVIGKSIQVTTKNGDNLREIPKFWNELNADGTSDQIHALGTGDDILGICLDFKHGEEKFTYLIAAEGSEDVATANGLESRTIPASTWAVFTSIGPMPHSIQKVWQRIFQEWFPASNYEHSGGPELEVYTMGDSHAEDYRSEVWIPIKKK*
93	iron_gene_regulation	Ppolymyxa_K16_Scaffold1.fasta	Paenibacillus_937	Sid_PchR_pyochelin_regulator_Pseudomonas_aeruginosa_PA4227_180623	33.2	18.3	15	0	0	0	MKRTKNEDHFDIVEDHYFTATELEKSSAIWPVRLGMDISKTSCHVGPKAVPYFYLIFVLEGQAEFIYKQQKYRVQKSDLFCFFPHLAHEYYTDQEHPLQKVWIAFEGPKSLALLERIGINPSTPFMANAVSEEILELISNLFSIVNDNRQGSDLARLITLHQIFEELSRNTSDVLRNFVCSDYWLQQGKDYIEMHYCDRVTIEQIAEHVGVDRAHFSRKFHSTFLISPAKYLQNLKINEAKRLLEQTTYNLSIIAQSIGYTDMSTFSKAFKKTAGIPPREYRFRHQSRQEIRTVNA*
94	iron_gene_regulation	Ppolymyxa_K16_Scaffold1.fasta	Paenibacillus_992	Sid_PchR_pyochelin_regulator_Pseudomonas_aeruginosa_PA4227_180623	25.8	18.3	17	0	0	0	MYNVLIIDDEEPLREAIRIIGDWDRLGIEHIYEATNGRLGLELLGQHHIDVVMVDMKMPELNGIEFLRAIEKAYPHLLTIVISGYNDFEFTRQAIQSRVVDYLLKPINRQDLNQALRKAVDILESREQSKNKFISQNITLNMSLPKLKEKLYLSILDGSFKRQANTALLPLIGADQKGNRFGVIVLRLLNRDEIRRTRFHGDADLMDFAVTNVLAQTSDERLSCFSFSHPRREREVVSICTLAPGQEEHMALLLAQVTQKAVANLHGLFSMVVVAGLGKLCTDVLELASAYMDAKTLIHSTDVLKLEGESILHTVPRQMGTLEEMSWTERLLSIQKDAQTGQANRAKVLLGDLLKQLASGPIFRLQDADRMMKEFHFLLREAAIELGASTSALNQDGAL…
95	iron_gene_regulation	Ppolymyxa_K16_Scaffold1.fasta	Paenibacillus_1001	Sid_PchR_pyochelin_regulator_Pseudomonas_aeruginosa_PA4227_180623	27.2	18.3	18	0	0	0	MSTPRLPKSPHHPDLTVAGEEFFFPDVRTTVNLFAIHTRSVGREWSYPLHEHPQYEINIVLAGEQIMVVDGRSYTQRQGDLVLLRPGIVHSSHSNGEGFTYFCMHFDIDDKLFLSLLSRLEQVLFPAEGTVAGQMGPALGKLLDLSAPEDIGVGSDSVAKRMRIQSAVFELFATLWEAVSSEAAHLPGRGYVQAELAHQIASRLQGRVNQPYGQAGSVEKQDGIEGISSELGISVSHCNRVFRSVFGVSPRVYLSGLVLHEAKLLLADPQWSVQQIADMLGYGDIAHFSRQFKRWSGQSPTSYRKSTVQESPFE*
96	iron_gene_regulation	Ppolymyxa_K16_Scaffold1.fasta	Paenibacillus_1028	Sid_PchR_pyochelin_regulator_Pseudomonas_aeruginosa_PA4227_180623	37.1	18.3	19	0	0	0	MKLHRAIVVDDETFTRKGLLQLMDWQACGFEIVGEADNGEDALELISRIHPDLVITDIRMPVLDGLELIRSVLEQSTEHPAFIILSGYSDFAYAQQAIRYGVHDFMLKPIDEGDFSATLRKLSERLHREQQNAQRYQNHHAGGLLETVMMNPVDDVVVTQWEQQLRLGEATYMYYVLVELNDQHPWRSGDDGVMLSLFQFRELIEQALHRLMDGKYPLYVHEHRNRIGLIVPDFFLGCFEGKVEVFMKALQREIEGMKTLKGQLGSRVFVYAGKPVNRLQDIQQSYACAKEAVLHKYIYDNSGIVVYLREGMPPLHYKTIPQDVLDRLTEQVEELRLDELRVAVDYLFSSFREECYAPEAMKMSLHQCLLSIVRVIQNMQGNERSLQSLEPMMNWQDMN…
97	iron_gene_regulation	Ppolymyxa_K16_Scaffold1.fasta	Paenibacillus_1149	PF01475-Iron_dependent_repressor-fur_family	90.4	23.8	22	0	0	0	MRTLNLTSQRQAVYDVVREAHDHPTAADVMNRLMERGYNLAYGTVYNSLRYLTDKELIRELKLGEAASRYDGRMDDHQHIICQVCGRVDEVMSEVPHDWIDTVAHETGYNIAHAHVVFGGVCKECQSKRIR*
98	iron_gene_regulation	Ppolymyxa_K16_Scaffold1.fasta	Paenibacillus_1475	Sid_PvdS_regulator_Paeruginosa_PA2426_180620	27.8	18.7	25	0	0	0	MDNMESRLVRLVQKGDQRAFAELVELYKDRIFHLSYRMLGNRHEAEDLVQETFLRVYRNLEKYDHGQKFSTWIYRIATNLCIDRLRRRKPTYSLDAEMNDQEGVDGYAMLASEELTPEGSTLLSETQALIHDAIDSLPDKYRTIMVLRYLQELSLQEISDVLNLPVTTIKTRVHRGRDFLRKKLEHKL*
99	iron_gene_regulation	Ppolymyxa_K16_Scaffold1.fasta	Paenibacillus_1549	Sid_PchR_pyochelin_regulator_Pseudomonas_aeruginosa_PA4227_180623	21.1	18.3	27	0	0	0	MNEMKEDKYVIGEQQFSIHHIYRTGFTVMPRPHVHENYELYLLLRGERIYFMNGKVYTARKGDLIFILPHDLHSTASTQLQETERILIHFSPTFLPQQDHDILDLPPYQQSALLRLPAREQVEVERLFLQMNTECRNKQPLHDRCVQHLLLEMLILVHRSEAIERSEPVSSHPMHQKITEISSFIQDHYNEPLTLEQVAACFFISPAYLSRIFLKLTGFHFSEYIRVVRVRAAQTRLRTTKDKIQHIAEDVGFGHASHFNKIFKKITGLSPLQYRKQVR*
100	iron_gene_regulation	Ppolymyxa_K16_Scaffold1.fasta	Paenibacillus_1630	Sid_PchR_pyochelin_regulator_Pseudomonas_aeruginosa_PA4227_180623	21.6	18.3	29	0	0	0	MYKAMIVDDEPAIREGLSSIIDWGNCGFRIVDTAGNGREALDKFGEHRPELVIVDIRMPGMSGLEVIRSIREKNGEPFHFLILSGYADFDYARQAMGFGVDGYLLKPVDEEEMTTELKRVRQNIEDEKEDGKWGSPPSHERNWIEALLFPVHQEHARNAVESSDSLHRASKQAEHQSGNGKHGQQPVLPALDWSSYQVILLDLRIPDWDRQARQSAAKQRLTELCHEQGRGIVFEAGIYMGLLLPATLKTEKDAVQLLAAWRQELKPWATEIYVAAGDSVAILNDIPRSFEQALRLLERTFLFRAERVMLSGDLHELETVETERSGASDSATDDPLRYAEKLYYALDMANSEAATRVIKDMEGQFPRIYRTESAIKAAFAQTFTLALNKYAAGQDHSRT…
101	iron_gene_regulation	Ppolymyxa_K16_Scaffold1.fasta	Paenibacillus_1729	PF01475-Iron_dependent_repressor-fur_family	133.1	23.8	32	0	0	0	MAARVQHALELLKKTGVRITPQRHAILNYLMETMGHPTADEIYRALESKFPSMSVATVYNNLKMFIEAGMVHELTYGDNASRYDANISEHYHIICEKCGKIEDFSYPYLADVERHAALETGFEVHGHRMELHGVCKACSNKQT*
102	iron_gene_regulation	Ppolymyxa_K16_Scaffold1.fasta	Paenibacillus_1760	Sid_PchR_pyochelin_regulator_Pseudomonas_aeruginosa_PA4227_180623	21.8	18.3	33	0	0	0	MSTSDLSITDDKWRAIVENDKSYDGVFLYAVKTTGIFCRPSCKSRPPKRENIRIFKTAEQALAQHFRPCKRCKPTGQRLPDHEWIALVTEYVNSNYMKDLTLHILAEISHGSPYHLHRTFKRIMHLTPMEYIQQTRLEQAKKLLICSDISVAEVGENVGLSNAPYFITLFKKNTGYTPLQYRQLKSKATQNGGTQHGTANK*
103	iron_gene_regulation	Ppolymyxa_K16_Scaffold1.fasta	Paenibacillus_1765	Sid_PchR_pyochelin_regulator_Pseudomonas_aeruginosa_PA4227_180623	25.9	18.3	33	0	0	0	MNSIPLGVLVVDDETRQRRGLAAMVRDLRPEYEVWEAKNGKDALTISLSKPIQIVFTDIQMPIMNGLEYLQQLRTSGQHETKVILVTVYQEFSYAQQAVRYGANDYLVKPVQSQQLIEVIQHMEKIIVEEQEALIGNQTALNQIEQSMPAFVEHLFSKCVTDKLQPNEKILLKSHFGWRGVGEVLALGASAAHPEDIHMWDSQLRNTVVEILRPWASSVVFPLESRKDHVVAVVNWKDRAESKEAKSALQAGLKKLEQQQAISIWFAWGQPFDFDEMQINQSHEKAVGLISMRFYTPHIRCLNLVVSDDEQPVQEMSAHEQRAFFKFIESSISNGEPDQLLGQVKNFIGQVTQGYPAPEALKAKLVHLLLVSLQRLNIGWSEEVYSRFSERLNKAVEGA…
104	iron_gene_regulation	Ppolymyxa_K16_Scaffold1.fasta	Paenibacillus_1856	Sid_PchR_pyochelin_regulator_Pseudomonas_aeruginosa_PA4227_180623	73.4	18.3	35	0	0	0	MALNIWSADIHHLFDQFTELVDGHIHHKKSEQQLTIPPHIGKGSMTRTRIRPGMEIVVTDLTFEQNMKLHIQEACPLFELSYCLNGEIYCEWNGKESHTNRLTGNVLYLEDELVYEEKKAGVHQQIVEIRCSPQELFSYAGDIAEKHSIETWLQRYKGNIDAYADTPAMHKCVYDMIHCNYNGTMKRLYMESKAMEFIALFGVMDGHVTRGTSHFISREDISKLHKAREFVILHFEHPLSIQALARKVGLNEFKLKKGFPHLFGMTIFEMVRKQRMEKALWYLEVEQLNIGETAFSIGYSNASNFTTTFRKYYGCNPSEYIKKIRNPDTFTNKS*
105	iron_gene_regulation	Ppolymyxa_K16_Scaffold1.fasta	Paenibacillus_1871	Sid_PchR_pyochelin_regulator_Pseudomonas_aeruginosa_PA4227_180623	32.3	18.3	36	0	0	0	MLDTSASSFILLSAFAKIVCEPGWKWQVREKPMPNYDLFYVWSGEGTVILNGTSYPVSKGSCFLFKPGDDTRATHNPQKPLILTYIHFDLIEQPKLIPASYRMLEETFEVEHMLARYVRLRLERAYGADEEGKLILKQLMIHLLRADRKEPQEQQASNQLTEVIRETANYVRQHPGLPHRVEDLAARAGLSPRYFSIKFKELLGVSAQSHIISMRIERAQHLLLHAGMNVTEVAEALGYRDIFFFSRQFKQYTGKSPSEIR*
106	iron_gene_regulation	Ppolymyxa_K16_Scaffold1.fasta	Paenibacillus_2137	Sid_PchR_pyochelin_regulator_Pseudomonas_aeruginosa_PA4227_180623	20.5	18.3	38	0	0	0	MQAHSYSYAVASNPVFYENSPLHVLFAGESQTKSGHAVGPKIYDYYLLHFVESGRGIFRTEQHTYQLEENDFFLIHPGQLVSYTSDEEKPWRYRWSAFTGHHTEQVVQEAGLRVHQPVFHASDQSPIPNYLEQMQLAFYSRKSSSHLSALGYLYLIMGEAGNYLSDWTDPSGADSQIQRTVKQMVQYMSTQYAHPVSIEQMSEGLGYNRAYLSRIFKKETGISPVTYLLKLRIDKSRQLLRERPELSVEQVAASVGLTDALYFSRQFKRFCGQSPTEYRSKVKQYPQS*
107	iron_gene_regulation	Ppolymyxa_K16_Scaffold1.fasta	Paenibacillus_2290	Sid_PchR_pyochelin_regulator_Pseudomonas_aeruginosa_PA4227_180623	35	18.3	41	0	0	0	MMGATKIEGSTLEKQAELARLIERFSNQDGVLTTAIPSLHFVRSSNTTVPIHQVHEPALCIVAQGRKVVMLAEESYHYGTSDYLVVSVDLPISGQVIQASAEAPYLCLRLNFDPHQVLDLIKESAFPTSPMPDSRRGLYVSQTNSLLLDAVVRLVHLLENPQDVPVLAPLVIREILYRILQGNQGESLKQLVMTGSHSNRIAEVIKRIKQDYDKPLRIEELSKLANMSPSSLHRHFKEVTAMSPMQYQKQLRLQESRRLLLSESADAADVGFQVGYESPSQFSREYARLFGLPPISDIKRLRSDQDHQTT*
108	iron_gene_regulation	Ppolymyxa_K16_Scaffold1.fasta	Paenibacillus_2300	Sid_PchR_pyochelin_regulator_Pseudomonas_aeruginosa_PA4227_180623	18.3	18.3	42	0	0	0	MANLSLSFEEMWEKIIACDRKYDGLFFTAVKTTRIYCRPSCRSKKPKKINVEFYFDLDKVEKAGFRACKRCQPHTDHSPYIRLVQNVVTFLVNHYKEKLVLQDIADHIGISSFYLDRIFKQETAETPRTYLEKIRVDKAAYLLKSTNLTNLEICYETGFQSPSHFYKAFRSLNHCSPSEYRKLSKE*
109	iron_gene_regulation	Ppolymyxa_K16_Scaffold1.fasta	Paenibacillus_2346	Sid_PchR_pyochelin_regulator_Pseudomonas_aeruginosa_PA4227_180623	72.7	18.3	43	0	0	0	MNSNSLSLIYQHYLEKTPFRQQNEHTYMILPEAGHGHIYRVTTYSGIEIVYSHIQYHEPYPTNFASSGQMIELQFALSGQRHVNVAGLDYTLPMGQGALIFLQDFKACFHPPVNEQYKSFALGIPISLFNYAASQLAARRQVAIEFNQILKGAAFHHFSFELDHRSIVMIEHLIKDLKSVHKSPLLMEAAALEILNRFMIQLFDLTPMPEGLSKEDVRKLHMAREILEFSMIDPPSLITLSKKVGLNDFKLKKGFKACFGTTVFEYLRQIRLDYAMKLLRSQESNVTEAAMAVGYSNVSAFSEQFFREYGVKPSSLKKVF*
110	iron_gene_regulation	Ppolymyxa_K16_Scaffold1.fasta	Paenibacillus_2444	Sid_PchR_pyochelin_regulator_Pseudomonas_aeruginosa_PA4227_180623	26.3	18.3	46	0	0	0	MRQIVIGRICNQYMGQRKMDNEVRKDEVTGMLRLKLRLILKNKQTRLILLLTLCVSLVISVIGLLSYSGYREGLDTELNTPNIELLQINLDVTNRAFRESDNKALDAAYHPDVEAFVRVQTDGKSLEDNASVIDRLQKYLKTLSSHEEIYSVEVISLDNHALVSSNYGYMPDWKQAPDTTWVPWIQDIQKKPLLIKRRWYGTDREQGTIELLSLARPIVKNGRVMGAVLINLDYDRFFSKLYIHLSNSQYVYDLDGELIYPKLKSSLPLNDMGRILKELDVSPYAYVEIGDMEYMANQTFSDVTGWRLVSLVPMDKLLKNVKLARNMMLWLAFISILAGCSAVYYYNYAAFRPMKKINSLLNSGNKGTRQGGLYDLEPVISKLVGEFHRKSLVVERSLP…
111	iron_gene_regulation	Ppolymyxa_K16_Scaffold1.fasta	Paenibacillus_2637	Sid_PchR_pyochelin_regulator_Pseudomonas_aeruginosa_PA4227_180623	24.8	18.3	47	0	0	0	MKKGRMFYTIFITILVLGIGLVASFGSYIYFTTISSVVERVSNTKQSYMAQIRNSLEQKIQTIEYAFNTYSTTSSFNDVVKNPITEKDFIAYRNVNTQLNYIATMGLEGTEYSLISLNQNWRISNGSLSYLTKTEREKLISTYIDHQEKGLFWVKTDKGIRFVNTLPVFSKKKQAIALSDISLQTLNHTIQTEDHMAVFILNKQGDLMYETQPAEQLLSTQQLQHISEAAVKPNNTGMLTLEKTDQQPARQVIYAKSAYNNWTYLTVLDKKEIADAFQTTKFGIIMMGLVLTLLMVVVAYFIAIYFTKPFQQIKRSLPKNPNFAFKNEPSKNEIEWIINSIDNIVTEKESLESLIQSEMPQLETQLILNLFRKRISAEELARKMPRLGYPQIENQMYIT…
112	iron_gene_regulation	Ppolymyxa_K16_Scaffold1.fasta	Paenibacillus_2869	Sid_PchR_pyochelin_regulator_Pseudomonas_aeruginosa_PA4227_180623	19.6	18.3	48	0	0	0	MDYFKRIQCAIEFIELNLREDLKIAEIASQACFSAFHFQRVFQAISGFTVQQYIRRRRLSEAAEQLKQSNQKVLDIAIEYQYNSQEAFTRAFEKNFGITPGKYRNGDIEFPAQSKINFLDYQKNTIGDLDVNKPVILQLETVKIVGYEYKTNLNNEQHYKEIPGFYGHFGANEYFMFIPNKIAPGMSYGVACRFEDNGAFSFVVGEAVEEESKELAEGFVYMEIPAGKYAEFDASGSDGRVQNIRDFIYGTWLPNSNFERREGPDFEITDVMNSSYPDHLSMKVYIPIE*
113	iron_gene_regulation	Ppolymyxa_K16_Scaffold1.fasta	Paenibacillus_2930	Sid_PchR_pyochelin_regulator_Pseudomonas_aeruginosa_PA4227_180623	19	18.3	49	0	0	0	MSIVEPCQVLTAGYSFHRKPFYSNQPDGIKNYLFRLQTDGRCQARINGEMTRIEAGDLLLFNPTEPYELDIHSELNPMGDLVVESGDYHIFFGGSWVDEWWNHHKRPNRIKVQLTEALLGLFRQLVMEQRRISNPYPEISSYYMRILCLEFDRMLSDHPIATHHNYLAYQIKNYIEENASSNFKLDDVSSHVGISVSRAVHLFKETFDTSIMQYTLDIRLNMARERIIFSPMSLEQAAESSGFANYTYFHRVFRSRFGMSPKEFRVIHREQL*
114	iron_gene_regulation	Ppolymyxa_K16_Scaffold1.fasta	Paenibacillus_2946	PF01475-Iron_dependent_repressor-fur_family	94.5	23.8	50	0	0	0	MLTKDEIIATMSAQGLRITDQRKTLATLFSENEGYLSPKDVYEYMGKKYSGLSFDTVYRNLRVMQELGVLEQVSFEDGMKFKVSCNEHHHHHHMICLSCQKTLPISFCPMQMTDTTDQFQIVEHKFEIFGYCKDCQQKNGHTDSNSDGGFRQTSSHTHSHGGY*
115	iron_gene_regulation	Ppolymyxa_K16_Scaffold1.fasta	Paenibacillus_2951	PF01325-Iron_dependent_repressor-dtxR_family_N	86	40.1	50	0	0	0	MPTPSMEDYLERIYQLIDEKGYARVSDIAEGLEVHPSSVTKMIQKLDKDDYLVYEKYRGLILTPKGKKVGKRLVDRHQLLEQFLDMIGVDKDLIYKDVEGIEHHLSWDSITRIETLVEYFRRDEDRLRQLHDIHKELSGDS*
116	iron_gene_regulation	Ppolymyxa_K16_Scaffold1.fasta	Paenibacillus_3005	PF01475-Iron_dependent_repressor-fur_family	129.3	23.8	51	0	0	0	MEARIEKIKQQLQSQGYKLTPQREATVRVLLENEDDHLSAEDVFMLVKEKAPEIGLATVYRTLELLSELHVVEKINFGDGVARYDLRGDTTKHHHHHLICVQCGSVDEILEDWLGPLEERLEREYNFTVVDHRLDFHGICYRCKAKNDTTAQKSLGKSRKHKSQD*
117	iron_gene_regulation	Ppolymyxa_K16_Scaffold1.fasta	Paenibacillus_3448	Sid_PchR_pyochelin_regulator_Pseudomonas_aeruginosa_PA4227_180623	34.6	18.3	54	0	0	0	MSENLIQQQQELTGLIERHSLQNSTKETAVPSLFFYQHSSITEPAYRVYKPSFCVVVQGLKEILLAQERFEYGPSNYLIASMNLPVIGQIIKASADSPYLSLKLEFTQNQILEVLNDCDIKVTSKDNAKRALFVGWMESSIQDAVLRLARLLDTPGEIPFLAPLYTREILYRLLQGPYGVELAQIAVEGSSTYRIREAIDHIVRNWDQSFRIEDLADTASMSVSSFHRHFKEVTAMSPIQFQKQLRLQEARRILLAESADAADVAFRVGYESSSQFSREYSRMFGAPPRADIKRLKEKYDQVMND*
118	iron_gene_regulation	Ppolymyxa_K16_Scaffold1.fasta	Paenibacillus_3530	Sid_PchR_pyochelin_regulator_Pseudomonas_aeruginosa_PA4227_180623	26.7	18.3	56	0	0	0	MSMRTSKLIKAPQELESAPDKKGSLKQNGLSVIKFYLHTQGDIGTCFLKEHLLLFVKSGIYTVRFRDQEYIGRSNEMVFINKSMLVEYEKSGEPGSEYMLNYMMFFLNEKLVEEFVQFAGLKPIYPVNGEVPVSIIKVNDLTLSYIESLKPYFDNPDDVRDALVRIKLMELLFHLVDSNDHFQYQLLQLSNHDRNSSIDKIMEENFTNPVSLNDLAYLSGRSLSTFKREFQAIYHTSPLKWIRNRRLDKAKKLLLETSLSATDVCFTTGFESVAHFSKVFKLRFGLPPSEFRQQFKRREEGLKE*
119	iron_gene_regulation	Ppolymyxa_K16_Scaffold1.fasta	Paenibacillus_3544	Sid_PchR_pyochelin_regulator_Pseudomonas_aeruginosa_PA4227_180623	25.1	18.3	57	0	0	0	MGVLLIQIDENDFMEVKELITRNYAGAKVITVNQLPGDTDWLLSMTEIPDLLDRLINTAGEPAVQRVLHYINCHFRRSLTLEEVSSEVHLNPVYFSQWFKQKTDCGFKEYITHIRLQEVRHWLLNSDHTINWIAEYVGYQDTAHLSKLFRKHFGLAPGMYRQKIRNERQASR*
120	iron_gene_regulation	Ppolymyxa_K16_Scaffold1.fasta	Paenibacillus_3577	Sid_PchR_pyochelin_regulator_Pseudomonas_aeruginosa_PA4227_180623	18.6	18.3	58	0	0	0	MERSTIDGKEISFLPNEGYDIYIPQSVSLFRRLSCKQLIPSSPGAHRLVVFKSTSGVLHLRKHFVQTEKNDVLLLAPDAQASIQFVDPHEETLGASSSATQLNTAAAIVIVFSVYRLGESKPANELLSMIPYETRMNITDESRLLDLAGTLDLSLKRPTPVPEESRLKQQIALQELLLFLMENIRRNTEISDNIQAVKHTVTYIESHYQQNITARQLYSIAGVAKWQYSTLFKSITGKKPLDYVLDIRMKHAKRLLLQTEDTIAQIAQAVGFKDESYFARKFRQTEGITPRQYEEAASVSSSPVLMPEVPYKRIVAVGYSLGDLLSLGITPIGADVEIIGKRGLYWDSINGIEDIGLLGEPGKIRKLLPDLIIHSGFRQDWIEELASIAPTVLIDRYEH…
121	iron_gene_regulation	Ppolymyxa_K16_Scaffold1.fasta	Paenibacillus_3628	Sid_PchR_pyochelin_regulator_Pseudomonas_aeruginosa_PA4227_180623	20.3	18.3	60	0	0	0	MIKIDCYLPSPILKGMLFPESLGHYKNFPTHGERRNAGLLKDYNLHIIFAGKGAIVHDGKEIELTPGMGFLFGKHTTQQYRTKPEDPWDVRWIHFDGQDVGSLLQGRSMHEPYLFSLHRPERLKPLMEEMLQLAQTYRHDYDVQISSLLYEVLLEIVHHSHQIFGTSPGGTVHERIRHTAEYIRMHCRNMLDLKTMAATSGYSSFHFSRLFHQIMGSTPTQYLLQCRITLAKHLLVSTALTVKQIALETGFHQSSYFIKRFREHTGITPEQFRQLRRMG*
122	iron_gene_regulation	Ppolymyxa_K16_Scaffold1.fasta	Paenibacillus_3639	Sid_PchR_pyochelin_regulator_Pseudomonas_aeruginosa_PA4227_180623	25.8	18.3	61	0	0	0	MNFYLEIPELDRHFPFRSFINKGDVLCYPHWHKEIEIIYVTQGTLDLGINDISIRMKKGEVQFINGGDVHYFLASPDSERVVIQFDLSFFQEVSTLSDQKRPLRYIFTEMEQSSWNWPEETAAKMLPLIQSIYDENVNHHEGHAYMIKAKLFEMLTLIMREVPRSMTPRLSEISERTLTQSKDTLYKLERIFEYVECHYHETISLKNVADYMGFSPYYFARLFKKNTGMTFVAFLNDYRLNKAKWILLNENNPITEVAEAAGFSSVKTFHHLFKEATGTSPLKYRRTIFGNNTARNEEESFS*
123	iron_gene_regulation	Ppolymyxa_K16_Scaffold1.fasta	Paenibacillus_3659	Sid_PchR_pyochelin_regulator_Pseudomonas_aeruginosa_PA4227_180623	30.9	18.3	63	0	0	0	MYKVMIVDDEPLFRDFLRIKIDWESHGFRVCCEARNGQEALQEAERHQPHLALVDINMPFIDGIELAERLKVKFERIVIVFISGHNEFEYLQKAVRTGVQDYLLKPFNAEEMLSMLERIKPKLPVFLQESESTEWGHGSEALHGRASMPDLGHLRDAVVLDLRLKDSETLEEVRKAIQQLSIYKWGDEYADAMLMGIVSLALSFASERGIPYDRLWDEGLNKSPYDRLRELDSWEAAEGWMLALYRRLIQLMENMHSTKASNLFAAAITYIEEHYADTELSAEQVSCGVFVDPSYLRRVFRKESGFSIVDHITHIRMKKAKELLLNRNRKLAEIAESVGYSDPNYFSKCFKKRFGMTPTEYEQLQKR*
124	iron_gene_regulation	Ppolymyxa_K16_Scaffold1.fasta	Paenibacillus_3919	Sid_PchR_pyochelin_regulator_Pseudomonas_aeruginosa_PA4227_180623	20.7	18.3	69	0	0	0	MTTKLLIADDEKNIRMGLQAMIEREFSGLYECVLVKDGMEAWQHVKQFLPELVITDIRMPVMDGIMLMQHIRELEPGRRPLVIILSGYDEFQYAREAIRCGAREYLLKPIVREELFGALAVLNEELKQRNHLIYDGVVSVEKDRPAGASAIVDRSGSMTRAIQYIHAHYSEDLNMAVVSNSVSLNYTYFSQAFKAYTGLSFVQYVKRLRITEAKKLLECQGGKIYEIAANVGFDNAKHFNKVFRELEGMTPQQFRVQNQRGN*
125	iron_gene_regulation	Ppolymyxa_K16_Scaffold1.fasta	Paenibacillus_4146	Sid_PchR_pyochelin_regulator_Pseudomonas_aeruginosa_PA4227_180623	30.8	18.3	70	0	0	0	MILTPHHLRFFLTTREHSLPLFIESIGFNSRQEDVSRPEGYPCFHWIQTVSGEGMFTFKGGTFRLGEQSGVLLLPGESHAYRRATKVWRTLYITFDGPIAAAVLTALGLKHTRGYHWDPDSELHSFGETMLHSMVSERDLSGLDASANMYRFLTLLRKYGQHSSMPSLSHNVERLTPVLAFMEQNYASPDVGLGDMAVMMNVSSRHLNTLFKQAFGVTSYAYLIVIRLRKAKEMMTEYPQLTVKEISERVGFRDASHFVATFRRAEGITPERFKLLYT*
126	iron_gene_regulation	Ppolymyxa_K16_Scaffold1.fasta	Paenibacillus_4187	Sid_PchR_pyochelin_regulator_Pseudomonas_aeruginosa_PA4227_180623	31.9	18.3	71	0	0	0	MQREMLRENRIHGNPMYPVSVYPSVEQLNGNSVLESHWHEEMEFIVVEQGSAIFQTDMVYTEVNEGEALFVNSGELHAGYLQKSARCVFSAVVFHPDMLHSRTQDTVQTQFIDPFISKKLVPPPHIRGVQPWEQEVLAALRHIITSHEQNAPARELATKAQLYSMIACLYPHMTPANGEDVIMAGQRNKVERIKKALVYINSHAHEPIRLREIADEIGMSEGHFCRFFKQMVQKSPVEYINYHRIQKACRLLEQSDRKVVDIALDVGFDNLSYFIATFKKWNGLTPSQYRKQHEADQALAVPYITD*
127	iron_gene_regulation	Ppolymyxa_K16_Scaffold1.fasta	Paenibacillus_4209	Sid_PchR_pyochelin_regulator_Pseudomonas_aeruginosa_PA4227_180623	23.3	18.3	72	0	0	0	MRKSWYRRLLFSYFPIFMLTVSILIFLSFLIVNEISRNETGKANRITTGFVLDSVEKSLTKVEMDVLSEAETNKSYSSFLNGQAQSGSTMLYGLVGSLRALKDNHELVHSVYIYRTKDHTVLTRSGLQDASTFGDYPYIEQALRSEDRQWSPVREWTEPGTHTSERVISMHKRLPLPFGGQGLLVINIGVYPLQQMIGQMTNPTVSYLVINDASGQTIYPAASGTKDAVKAEDGQQLTHLMSPRLGWSFESGIRAGQLFEWVSVISYVWIVVGLAVVILAVIYIIYVTRRNYRPIQLMMQRIQQLPSRPGEENNKDELWMIDHALQSLIRQTIDYEQQEHANILIRRRQLFLDLMEGTGTETVELRLNDLSPFADGGKRGVTLVYAVMVVELHDLDLPQ…
128	iron_gene_regulation	Ppolymyxa_K16_Scaffold1.fasta	Paenibacillus_4800	Sid_PchR_pyochelin_regulator_Pseudomonas_aeruginosa_PA4227_180623	29	18.3	77	0	0	0	MEYKYELVQADNHFPLKIIVHSSNEPAYIPGHWHDSIEISYVLSGRIDHIYIDGASYSSKEGDILLINSNAIHSFSVAKGKGREAITVLIPSEFIRANVNGSDPISFDCVSIFETNEQRLLHFAELRDLLNTLFVAYLNRHNDPLAHIHLTSLSYKLVYLLLMHFKMDHESIRGFNSDKYLERLTLITDYIKKNYDQSLSLDSIAQVFGLSPEYLSRFFVKHVGMTLFQYINAIRLERSYRVLMNTDHSIIQIALEHGFPNEKSFARVFKKVYQATPHQYRKENKGYSGARSQ*
129	iron_gene_regulation	Ppolymyxa_K16_Scaffold1.fasta	Paenibacillus_4972	Sid_PchR_pyochelin_regulator_Pseudomonas_aeruginosa_PA4227_180623	25.6	18.3	79	0	0	0	MTKSQATDNSTTDSLIDQAITEVTIGTAKRYQVLIADDEPIIREGIRDCIDWAALGMEVAAEAEDGEEALELVGQLHIDIVLVDMNMPFMDGIELIRRLREERPECRCLIISGHDEFAYAQEAVRLGVEDYILKPVDADQLHAALLRLRQRMDEEYKRAAYVEQAAGQIERNIPLLRQRFCLEWLEGQHTGKDVMEQLAFLRLPSRPPAQIGVVRWPAAEARQTIMRENDRQLFLFAAENIIGELLEDCPHVLFRDANGLIGICLWQEAPETIGASMEQAIGRYLNIAVHTHVESNAGGLEGAIDAYRVSRDRVYGESQLSPIVRRARQLIQEGYADRELTLEALASRLQVSAVYLSRVLKKELNDSFVTLVTRARIRKAVQLLDSTTLSIYDIAERTG…
130	iron_gene_regulation	Ppolymyxa_K16_Scaffold1.fasta	Paenibacillus_5034	Sid_PchR_pyochelin_regulator_Pseudomonas_aeruginosa_PA4227_180623	19.6	18.3	80	0	0	0	MYRLLIADDEALEREGLELTVERAMPGIFRFIHAGNGRMAIECAEEHRPHIAILDINMPGIDGLAALRELKERLPDTRFVLVTAYDYFAYAREALSLGVKEYILKPAKRELIIGTLKRLIEEIECEKRARTEELELRHKISQLMPLAENELALMLMVDQTVDSSASQLSEWLDFPLDQGSAIIAAFDGYTDEQDKKKIYDHFRSYVKTHGPNAIVSSLIDHHVATFLRKPPVTGENDWRQLVNHLVQQLSELAQEQLGIKTAIGIGSLHSGEEGLRKSYFEAVFASTLRKRDGGFCHFDELKSSEAGNASLLAIKAENGMLQQTYVMSALQRIREQREVQTLTMLGRAKMYIEERFNDDLSLEEVADFVHLNPHYFSKIFKQEYGETFIDFVTRLRIDK…
131	iron_gene_regulation	Ppolymyxa_K16_Scaffold1.fasta	Paenibacillus_5082	Sid_PchR_pyochelin_regulator_Pseudomonas_aeruginosa_PA4227_180623	48.5	18.3	82	0	0	0	MYRLLIVDDEYHIREGLKLMVAESGLSVEVSDVAEDGATALRLYTEQRPDMILLDINLPDMSGLDVAKTIREKDQRTPLLFLTGYESMTYIRQAVSLQAVDYLLKPVTSEDFEAALSRAEDRIAQWRRSEEEAIHRHRSLEPLYREHLLLDLLQQRRPAAEVIRDMDGLGFFGETNGPPYTVLCCELEEASQQEATATSKPHGSMHKSSHVFAGLTGEAAGAAGAKAHGAAVSRDRHVVLLATASCRAAERTAQQIRQAVQERLSQGVSIGISRPVQRMEQLPEAYEEAVQAAEHRGWVGYSQIIPYESIQAAEPNSSQLLEKELLMITEIRAGNDAAVHAILQEWSGQLAGLPVKQVKMIVTQLVLFVMRIVQSDASVGQTSIQEQDPLLELSRLRHG…
132	iron_storage	Ppolymyxa_K16_Scaffold1.fasta	Paenibacillus_1125	PF00210-Ferritin_like_domain	90.8	44	21	0	0	0	MSTLNHTNAPTQEAIQELHKALNRQVATWSVLYTKLHYFHWYVKGPKFFTLHAKFEELYNEATANLDTIAERLLAIGGRPAATLKEHLQLSAIQESAGEQTADDMVKSVVADFKTITVELANGMEAAEAAQDKATEDLLNGLREAMDKHIWMLSAYLG*
133	iron_storage	Ppolymyxa_K16_Scaffold1.fasta	Paenibacillus_3684	PF00210-Ferritin_like_domain	127.7	44	64	0	0	0	MNDNLAQALNEQMNFEFYSAHVYLAMAAYCSSESLDGFANFFLVQAEEERFHAMKLYKYINDRRGRATLAALPEPKNSYDSMLDVFEHGYKHEQQNTQKFYHLADLALDGREHATIHFLKWFIDEQVEEEALFDSVIQKLKRIERDSNAFYMLDSEFAKRSFTAPAE*

## Sheet: Supplementary Table S6
Supplementary Table S6: features connected to auxin and chitinase synthesis in RAST annotation of P. polymyxa K16 genome
N°	Feature ID	Start	Stop	Length (bp)	Function
1	fig|1406.421.peg.3251	3445539	3446585	1047	Anthranilate phosphoribosyltransferase (EC 2.4.2.18)
2	fig|1406.421.peg.3253	3447366	3448037	672	Phosphoribosylanthranilate isomerase (EC 5.3.1.24)
3	fig|1406.421.peg.3254	3448034	3449230	1197	Tryptophan synthase beta chain (EC 4.2.1.20)
4	fig|1406.421.peg.3255	3449227	3450030	807	Tryptophan synthase alpha chain (EC 4.2.1.20)
5	fig|1406.421.peg.3723	3916872	3917279	408	Chitinase (EC 3.2.1.14)
6	fig|1406.421.peg.5319	5661633	5659480	2154	Chitinase (EC 3.2.1.14)
7	fig|1406.421.peg.5522	5888839	5888117	723	Chitin binding protein

## Sheet: Supplemetary Table S7
Supplementary Table S7: overall qualitative evaluation of the P. polymyxa K16 strain activity/resistance (+) or non-activity/susceptibility (-) in GENIII plates
	Compound			Compound			Compound			Compound
			C01	α-D-Glucose	+	E01	Gelatin	-	G01	p-Hydroxy-Phenylacetic Acid	-
A02	Dextrin	+	C02	D-Mannose	+	E02	Glycyl-L-Proline	-	G02	Methyl Pyruvate	+
A03	D-Maltose	+	C03	D-Fructose	+	E03	L-Alanine	-	G03	D-Lactic Acid Methyl Ester	-
A04	D-Trehalose	+	C04	D-Galactose	+	E04	L-Arginine	-	G04	L-Lactic Acid	-
A05	D-Cellobiose	+	C05	3-Methyl Glucose	-	E05	L-Aspartic Acid	-	G05	Citric Acid	-
A06	Gentiobiose	+	C06	D-Fucose	-	E06	L-Glutamic Acid	-	G06	α-Keto-Glutaric Acid	-
A07	Sucrose	+	C07	L-Fucose	-	E07	L-Histidine	-	G07	D-Malic Acid	-
A08	D-Turanose	+	C08	L-Rhamnose	-	E08	L-Pyroglutamic Acid	-	G08	L-Malic Acid	+
A09	Stachyose	+	C09	Inosine	+	E09	L-Serine	-	G09	Bromo-Succinic Acid	+
A10	Positive Control	+	C10	1% Sodium Lactate	+	E10	Lincomycin	-	G10	Nalidixic Acid	-
A11	pH 6	+	C11	Fusidic Acid	-	E11	Guanidine HCl	+	G11	Lithium Chloride	+
A12	pH 5	+	C12	D-Serine	-	E12	Niaproof 4	-	G12	Potassium Tellurite	+
B01	D-Raffinose	+	D01	D-Sorbitol	-	F01	Pectin	+	H01	Tween 40	-
B02	α-D-Lactose	+	D02	D-Mannitol	+	F02	D-Galacturonic Acid	+	H02	γ-Amino-Butryric Acid	-
B03	D-Melibiose	+	D03	D-Arabitol	-	F03	L-Galactonic Acid Lactone	+	H03	α-Hydroxy-Butyric Acid	-
B04	β-Methyl-D-Glucoside	+	D04	myo-Inositol	-	F04	D-Gluconic Acid	+	H04	β-Hydroxy-D,L-Butyric Acid	-
B05	D-Salicin	+	D05	Glycerol	+	F05	D-Glucuronic Acid	-	H05	α-Keto-Butyric Acid	-
B06	N-Acetyl-D-Glucosamine	+	D06	D-Glucose-6-PO4	-	F06	Glucuronamide	+	H06	Acetoacetic Acid	-
B07	N-Acetyl-β-D-Mannosamine	-	D07	D-Fructose-6-PO4	-	F07	Mucic Acid	-	H07	Propionic Acid	-
B08	N-Acetyl-D-Galactosamine	-	D08	D-Aspartic Acid	-	F08	Quinic Acid	-	H08	Acetic Acid	-
B09	N-Acetyl Neuraminic Acid	-	D09	D-Serine	-	F09	D-Saccharic Acid	-	H09	Formic Acid	-
B10	1% NaCl	+	D10	Troleandomycin	-	F10	Vancomycin	-	H10	Aztreonam	-
B11	4% NaCl	+	D11	Rifamycin SV	-	F11	Tetrazolium Violet	+	H11	Sodium Butyrate	+
B12	8% NaCl	-	D12	Minocycline	-	F12	Tetrazolium Blue	-	H12	Sodium Bromate	+
Type of the test: Biolog GENIII; Inoculation fluid: IF-B; Growing medium for strain propagation: R2A; Incubation temperature: 33°C; Incubation time: 48 hours.

## Sheet: Supplementary Table S8
Supplementary Table S8: Active compounds with activity value (AV) higer than 1 for each plate and source type
	Carbon Source					Nitrogen Source					Sulfur/Phosphate Source
	Plate	Well	Compound	AV		Plate	Well	Compound	AV		Plate	Well	Compound	AV
	PM01	B10	Formic acid	1		PM03	B04	L-Isoleucine	1		PM04	A06	Triethyl Phosphate	1
	PM01	C08	Acetic acid	1		PM03	B05	L-Leucine	1		PM04	F09	Cys-Gly	1
	PM01	E09	Adonitol	1		PM03	B07	L-Methionine	1		PM04	H06	Taurine	1
	PM01	F08	Mucic acid	1		PM03	B08	L-Phenylalanine	1		PM04	H07	Hypotaurine	1
	PM01	G07	Acetoacetic acid	1		PM03	C05	D-Aspartic acid	1		PM04	H10	2-Hydroxyethane Sulfonic acid	1
	PM01	A07	L-Aspartic acid	2		PM03	C10	L-Citrulline	1		PM04	G01	N-Acetyl-L-Cysteine	3
	PM01	A09	D-Alanine	2		PM03	D09	Ethanolamine	1		PM04	G05	Glutathione	3
	PM01	F05	Fumaric acid	2		PM03	D11	Putrescine	1		PM04	H05	Taurocholic acid	3
	PM01	F06	Bromosuccinic acid	2		PM03	E02	b-Phenylethylamine	1		PM04	H08	p-Aminobenzene Sulfonic acid	3
	PM01	G08	N-Acetyl-D-Mannosamine	2		PM03	E04	Acetamide	1		PM04	A02	Phosphate	4
	PM01	G09	Mono-Methylsuccinate	2		PM03	E06	Glucuronamide	1		PM04	A04	Trimetaphosphate	4
	PM01	H07	Glucuronamide	3		PM03	E07	DL-Lactamide	1		PM04	A08	Adenosine 2`-Monophosphate	4
	PM01	B12	L-Glutamic acid	4		PM03	E08	D-Glucosamine	1		PM04	A09	Adenosine 3`-Monophosphate	4
	PM01	F10	Glyoxylic acid	4		PM03	F02	Adenine	1		PM04	A10	Adenosine 5`-Monophosphate	4
	PM01	H11	Phenylethylamine	4		PM03	G05	Allantoin	1		PM04	A11	Adenosine 2`,3`-Cyclic Monophosphate	4
	PM01	H12	2-Aminoethanol	4		PM03	G08	g-Amino-N-Butyric acid	1		PM04	B03	DL-a-Glycerol Phosphate	4
	PM01	A03	N-Acetyl-D-Glucosamine	6		PM03	G10	DL-a-Amino-Caprylic acid	1		PM04	B04	b-Glycerol Phosphate	4
	PM01	D08	a-Methyl-D-Galactoside	6		PM03	A03	Nitrite	3		PM04	B05	Carbamyl Phosphate	4
	PM01	D12	Uridine	6		PM03	A04	Nitrate	3		PM04	B06	D-2-Phospho-Glyceric acid	4
	PM01	F12	Inosine	6		PM03	C01	L-Tyrosine	3		PM04	B07	D-3-Phospho-Glyceric acid	4
	PM01	E11	2`-Deoxyadenosine	7		PM03	C02	L-Valine	3		PM04	B10	Guanosine 5`-Monophosphate	4
	PM01	E12	Adenosine	7		PM03	E09	D-Galactosamine	3		PM04	B11	Guanosine 2`,3`-Cyclic Monophosphate	4
	PM01	H06	L-Lyxose	7		PM03	E10	D-Mannosamine	3		PM04	C01	Phosphoenol Pyruvate	4
	PM01	B03	Glycerol	8		PM03	F04	Cytidine	3		PM04	C02	Phospho-Glycolic acid	4
	PM01	C03	DL-Malic acid	8		PM03	G01	Xanthine	3		PM04	C03	D-Glucose-1-Phosphate	4
	PM01	C11	D-Melibiose	8		PM03	G04	Alloxan	3		PM04	C04	D-Glucose-6-Phosphate	4
	PM01	G10	Methylpyruvate	8		PM03	G07	DL-a-Amino-N-Butyric acid	3		PM04	C06	D-Glucosamine-6-Phosphate	4
	PM01	H05	D-Psicose	8		PM03	G12	a-Amino-N-Valeric acid	3		PM04	C07	6-Phospho-Gluconic acid	4
	PM01	H08	Pyruvic acid	8		PM03	H01	Ala-Asp	3		PM04	C08	Cytidine 2`-Monophosphate	4
	PM01	H10	D-Galacturonic acid	8		PM03	H10	Gly-Glu	3		PM04	C10	Cytidine 5`-Monophosphate	4
	PM01	A02	L-Arabinose	9		PM03	B12	L-Tryptophan	4		PM04	C11	Cytidine 2`,3`-Cyclic Monophosphate	4
	PM01	A06	D-Galactose	9		PM03	F07	Guanosine	4		PM04	D01	D-Mannose-1-Phosphate	4
	PM01	A10	D-Trehalose	9		PM03	G11	d-Amino-N-Valeric acid	4		PM04	D02	D-Mannose-6-Phosphate	4
	PM01	A11	D-Mannose	9		PM03	H03	Ala-Glu	4		PM04	D03	Cysteamine-S-Phosphate	4
	PM01	B06	D-Gluconic acid	9		PM03	A07	L-Alanine	5		PM04	D04	Phospho-L-Arginine	4
	PM01	B08	D-Xylose	9		PM03	A11	L-Cysteine	5		PM04	D05	O-Phospho-D-Serine	4
	PM01	B11	D-Mannitol	9		PM03	A12	L-Glutamic acid	5		PM04	D06	O-Phospho-L-Serine	4
	PM01	C04	D-Ribose	9		PM03	B02	Glycine	5		PM04	D07	O-Phospho-L-Threonine	4
	PM01	C07	D-Fructose	9		PM03	B11	L-Threonine	5		PM04	D08	Uridine 2`-Monophosphate	4
	PM01	C09	a-D-Glucose	9		PM03	C04	D-Asparagine	5		PM04	D09	Uridine 3`-Monophosphate	4
	PM01	C10	Maltose	9		PM03	H05	Ala-His	5		PM04	D10	Uridine 5`-Monophosphate	4
	PM01	C12	Thymidine	9		PM03	H07	Ala-Thr	5		PM04	D11	Uridine 2`,3`-Cyclic Monophosphate	4
	PM01	D09	a-D-Lactose	9		PM03	A02	Ammonia	6		PM04	D12	Uridine 3`,5`-Cyclic Monophosphate	4
	PM01	D10	Lactulose	9		PM03	A09	L-Asparagine	6		PM04	E01	O-Phospho-D-Tyrosine	4
	PM01	D11	Sucrose	9		PM03	A10	L-Aspartic acid	6		PM04	E02	O-Phospho-L-Tyrosine	4
	PM01	E08	b-Methyl-D-Glucoside	9		PM03	B01	L-Glutamine	6		PM04	E03	Phosphocreatine	4
	PM01	E10	Maltotriose	9		PM03	B10	L-Serine	6		PM04	E04	Phosphoryl Choline	4
	PM01	F11	D-Cellobiose	9		PM03	D10	Ethylenediamine	6		PM04	E05	O-Phosphoryl-Ethanolamine	4
	PM01	G12	L-Malic acid	9		PM03	H02	Ala-Gln	6		PM04	E07	2-Aminoethyl Phosphonic acid	4
	PM01	H09	L-Galactonic acid-g-Lactone	9		PM03	H06	Ala-Leu	6		PM04	E09	Thymidine 3`-Monophosphate	4
				50		PM03	H08	Gly-Asn	6		PM04	E10	Thymidine 5`-Monophosphate	4
						PM03	H09	Gly-Gln	6		PM04	E11	Inositol Hexaphosphate	4
	Plate	Well	Compound	AV		PM03	H11	Gly-Met	6		PM04	E12	Thymidine 3`,5`-Cyclic Monophosphate	4
	PM02	B01	N-Acetyl-D-Galactosamine	1		PM03	H12	Met-Ala	7		PM04	G12	L-Methionine Sulfone	4
	PM02	D06	D-Tagatose	2					54		PM04	H04	DL-Lipoamide	4
	PM02	F09	Sorbic acid	2							PM04	B09	Guanosine 3`-Monophosphate	5
	PM02	B09	2-Deoxy-D-Ribose	4							PM04	F03	Thiosulfate	5
	PM02	E12	5-Keto-D-Gluconic acid	4							PM04	F04	Tetrathionate	5
	PM02	B04	Amygdalin	6							PM04	F05	Thiophosphate	5
	PM02	C06	a-Methyl-D-Glucoside	6							PM04	F06	Dithiophosphate	5
	PM02	B05	D-Arabinose	7							PM04	F07	L-Cysteine	5
	PM02	B12	3-O-b-D-Galactopyranosyl-D-Arabinose	7							PM04	F12	L-Cysteine Sulfinic acid	5
	PM02	C10	a-Methyl-D-Mannoside	7							PM04	G02	S-Methyl-L-Cysteine	5
	PM02	C11	b-Methyl-D-Xyloside	7							PM04	G03	Cystathionine	5
	PM02	H09	Dihydroxyacetone	7							PM04	G04	Lanthionine	5
	PM02	A04	b-Cyclodextrin	8							PM04	G07	L-Methionine	5
	PM02	A05	g-Cyclodextrin	8							PM04	G09	Gly-Met	5
	PM02	A09	Inulin	8							PM04	G10	N-Acetyl-D,L-Methionine	5
	PM02	A10	Laminarin	8							PM04	G11	L-Methionine Sulfoxide	5
	PM02	B03	b-D-Allose	8							PM04	H01	L-Djenkolic acid	5
	PM02	B08	Arbutin	8							PM04	H02	Thiourea	5
	PM02	C01	Gentiobiose	8							PM04	F02	Sulfate	6
	PM02	C03	D-Lactitol	8										72
	PM02	C05	Maltitol	8
	PM02	C07	b-Methyl-D-Galactoside	8
	PM02	C12	Palatinose	8
	PM02	D01	D-Raffinose	8
	PM02	D02	Salicin	8
	PM02	D05	Stachyose	8
	PM02	D07	Turanose	8
	PM02	E05	D-Glucosamine	8
	PM02	A06	Dextrin	9
	PM02	A08	Glycogen	9
	PM02	A12	Pectin	9
				31

## Sheet: Supplementary Table S9
Supplementary Table S9: Non-active compounds with activity value (AV) equal to 0 for each plate and source type
	Carbon Source					Nitrogen Source					Sulfur/Phosphate Source
	Plate	Well	Compound	AV		Plate	Well	Compound	AV		Plate	Well	Compound	AV
	PM01	A04	D-Saccharic acid	0		PM03	A05	Urea	0		PM04	A03	Pyrophosphate	0
	PM01	A05	Succinic acid	0		PM03	A06	Biuret	0		PM04	A05	Tripolyphosphate	0
	PM01	A08	L-Proline	0		PM03	A08	L-Arginine	0		PM04	A07	Hypophosphite	0
	PM01	A12	Dulcitol	0		PM03	B03	L-Histidine	0		PM04	A12	Adenosine 3`,5`-Cyclic Monophosphate	0
	PM01	B01	D-Serine	0		PM03	B06	L-Lysine	0		PM04	B01	Thiophosphate	0
	PM01	B02	D-Sorbitol	0		PM03	B09	L-Proline	0		PM04	B02	Dithiophosphate	0
	PM01	B04	L-Fucose	0		PM03	C03	D-Alanine	0		PM04	B08	Guanosine 2`-Monophosphate	0
	PM01	B05	D-Glucuronic acid	0		PM03	C06	D-Glutamic acid	0		PM04	B12	Guanosine 3`,5`-Cyclic Monophosphate	0
	PM01	B07	DL-a-Glycerol Phosphate	0		PM03	C07	D-Lysine	0		PM04	C05	2-Deoxy-D-Glucose 6-Phosphate	0
	PM01	B09	L-Lactic acid	0		PM03	C08	D-Serine	0		PM04	C09	Cytidine 3`-Monophosphate	0
	PM01	C01	D-Glucose-6-Phosphate	0		PM03	C09	D-Valine	0		PM04	C12	Cytidine 3`,5`-Cyclic Monophosphate	0
	PM01	C02	D-Galactonic acid-g-Lactone	0		PM03	C11	L-Homoserine	0		PM04	E06	Phosphono Acetic acid	0
	PM01	C05	Tween 20	0		PM03	C12	L-Ornithine	0		PM04	E08	Methylene Diphosphonic acid	0
	PM01	C06	L-Rhamnose	0		PM03	D01	N-Acetyl-L-Glutamic acid	0		PM04	F01	Negative Control	0
	PM01	D01	L-Asparagine	0		PM03	D02	N-Phthaloyl-L-Glutamic acid	0		PM04	F08	D-Cysteine	0
	PM01	D02	D-Aspartic acid	0		PM03	D03	L-Pyroglutamic acid	0		PM04	F10	L-Cysteic acid	0
	PM01	D03	D-Glucosaminic acid	0		PM03	D04	Hydroxylamine	0		PM04	F11	Cysteamine	0
	PM01	D04	1,2-Propanediol	0		PM03	D05	Methylamine	0		PM04	G06	DL-Ethionine	0
	PM01	D05	Tween 40	0		PM03	D06	N-Amylamine	0		PM04	G08	D-Methionine	0
	PM01	D06	a-Ketoglutaric acid	0		PM03	D07	N-Butylamine	0		PM04	H03	1-Thio-b-D-Glucose	0
	PM01	D07	a-Ketobutyric acid	0		PM03	D08	Ethylamine	0		PM04	H09	Butane Sulfonic acid	0
	PM01	E01	L-Glutamine	0		PM03	D12	Agmatine	0		PM04	H11	Methane Sulfonic acid	0
	PM01	E02	m-Tartaric acid	0		PM03	E01	Histamine	0		PM04	H12	Tetramethylene Sulfone	0
	PM01	E03	D-Glucose-1-Phosphate	0		PM03	E03	Tyramine	0					23
	PM01	E04	D-Fructose-6-Phosphate	0		PM03	E05	Formamide	0
	PM01	E05	Tween 80	0		PM03	E11	N-Acetyl-D-Glucosamine	0
	PM01	E06	a-Hydroxyglutaric acid-g-Lactone	0		PM03	E12	N-Acetyl-D-Galactosamine	0
	PM01	E07	a-Hydroxybutyric acid	0		PM03	F01	N-Acetyl-D-Mannosamine	0
	PM01	F01	Gly-Asp	0		PM03	F03	Adenosine	0
	PM01	F02	Citric acid	0		PM03	F05	Cytosine	0
	PM01	F03	m-Inositol	0		PM03	F06	Guanine	0
	PM01	F04	D-Threonine	0		PM03	F08	Thymine	0
	PM01	F07	Propionic acid	0		PM03	F09	Thymidine	0
	PM01	F09	Glycolic acid	0		PM03	F10	Uracil	0
	PM01	G01	Gly-Glu	0		PM03	F11	Uridine	0
	PM01	G02	Tricarballylic acid	0		PM03	F12	Inosine	0
	PM01	G03	L-Serine	0		PM03	G02	Xanthosine	0
	PM01	G04	L-Threonine	0		PM03	G03	Uric acid	0
	PM01	G05	L-Alanine	0		PM03	G06	Parabanic acid	0
	PM01	G06	Ala-Gly	0		PM03	G09	e-Amino-N-Caproic acid	0
	PM01	G11	D-Malic acid	0		PM03	H04	Ala-Gly	0
	PM01	H01	Gly-Pro	0					41
	PM01	H02	p-Hydroxyphenyl Acetic acid	0
	PM01	H03	m-Hydroxyphenyl Acetic acid	0
	PM01	H04	Tyramine	0
				45
	Plate	Well	Compound	AV
	PM02	A02	Chondroitin Sulfate C	0
	PM02	A03	a-Cyclodextrin	0
	PM02	A07	Gelatin	0
	PM02	A11	Mannan	0
	PM02	B02	N-Acetyl-Neuraminic acid	0
	PM02	B06	D-Arabitol	0
	PM02	B07	L-Arabitol	0
	PM02	B10	i-Erythritol	0
	PM02	B11	D-Fucose	0
	PM02	C02	L-Glucose	0
	PM02	C04	D-Melezitose	0
	PM02	C08	3-Methylglucose	0
	PM02	C09	b-Methyl-D-Glucuronic acid	0
	PM02	D03	Sedoheptulosan	0
	PM02	D04	L-Sorbose	0
	PM02	D08	Xylitol	0
	PM02	D09	N-Acetyl-D-Glucosaminitol	0
	PM02	D10	g-Amino-N-Butyric acid	0
	PM02	D11	d-Amino Valeric acid	0
	PM02	D12	Butyric acid	0
	PM02	E01	Capric acid	0
	PM02	E02	Caproic acid	0
	PM02	E03	Citraconic acid	0
	PM02	E04	Citramalic acid	0
	PM02	E06	2-Hydroxybenzoic acid	0
	PM02	E07	4-Hydroxybenzoic acid	0
	PM02	E08	b-Hydroxybutyric acid	0
	PM02	E09	g-Hydroxybutyric acid	0
	PM02	E10	a-Keto-Valeric acid	0
	PM02	E11	Itaconic acid	0
	PM02	F01	D-Lactic acid Methyl Ester	0
	PM02	F02	Malonic acid	0
	PM02	F03	Melibionic acid	0
	PM02	F04	Oxalic acid	0
	PM02	F05	Oxalomalic acid	0
	PM02	F06	Quinic acid	0
	PM02	F07	D-Ribono-1,4-Lactone	0
	PM02	F08	Sebacic acid	0
	PM02	F10	Succinamic acid	0
	PM02	F11	D-Tartaric acid	0
	PM02	F12	L-Tartaric acid	0
	PM02	G01	Acetamide	0
	PM02	G02	L-Alaninamide	0
	PM02	G03	N-Acetyl-L-Glutamic acid	0
	PM02	G04	L-Arginine	0
	PM02	G05	Glycine	0
	PM02	G06	L-Histidine	0
	PM02	G07	L-Homoserine	0
	PM02	G08	Hydroxy-L-Proline	0
	PM02	G09	L-Isoleucine	0
	PM02	G10	L-Leucine	0
	PM02	G11	L-Lysine	0
	PM02	G12	L-Methionine	0
	PM02	H01	L-Ornithine	0
	PM02	H02	L-Phenylalanine	0
	PM02	H03	L-Pyroglutamic acid	0
	PM02	H04	L-Valine	0
	PM02	H05	D,L-Carnitine	0
	PM02	H06	sec-Butylamine	0
	PM02	H07	D,L-Octopamine	0
	PM02	H08	Putrescine	0
	PM02	H10	2,3-Butanediol	0
	PM02	H11	2,3-Butanedione	0
	PM02	H12	3-Hydroxy-2-buta	0
				64
